# Supplementary material for: Erythromycin A dimethyl sulfoxide disolvate 1.43-hydrate
Source: Acta Crystallogr Sect E Struct Rep Online. 2012 Feb 17;68(Pt 3):o700–1. doi: 10.1107/S1600536812005223 (PMC3295479; doi:10.1107/S1600536812005223)
Supplement: Supplementary file 1 [file e-68-0o700-sup1.cif]

##############################################################################
#                                                                            #
# This CIF contains the data in a paper accepted for publication in          #
# Acta Crystallographica Section E. It conforms to the requirements of       #
# Notes for Authors for Acta Crystallographica Section E, and has been       #
# peer reviewed under the auspices of the IUCr Commission on Journals.       #
#                                                                            #
# Full details of the Crystallographic Information File format               #
# are given in the paper "The Crystallographic Information File (CIF):       #
# a New Standard Archive File for Crystallography" by S. R. Hall, F. H.      #
# Allen and I. D. Brown [Acta Cryst. (1991), A47, 655-685].                  #
#                                                                            #
# The current version of the core CIF dictionary is obtainable from          #
# ftp://ftp.iucr.org/pub/cif_core.dic.                                       #
#                                                                            #
# Software is freely available for graphical display of the structure(s)     #
# in this CIF. For information consult the CIF software page                 #
# http://www.iucr.org/resources/cif/software.                                #
#                                                                            #
# This file may be used for bona fide research purposes within the           #
# scientific community so long as proper attribution is given to the journal # 
# article from which it was obtained.                                        #
#                                                                            #
##############################################################################
data_I
_audit_creation_method     SHELXL97
_chemical_name_systematic
;
Erythromycin A dimethyl sulfoxide disolvate 1.43-hydrate
;
_chemical_name_common     ?
_chemical_formula_moiety     'C37 H67 N O13, 2(C2 H6 S O), 1.43(H2 O)'
_chemical_formula_sum     'C41 H81.86 N O16.43 S2'
_chemical_formula_iupac     'C37 H67 N O13 , 2C2 H6 S O , 1.43H2 O'
_chemical_formula_weight     915.93
_chemical_melting_point     ?
_symmetry_cell_setting     monoclinic
_symmetry_space_group_name_H-M     'P 21'
_symmetry_space_group_name_Hall     'P 2yb'
loop_
    _symmetry_equiv_pos_as_xyz
    'x, y, z'
    '-x, y+1/2, -z'
_cell_length_a     11.1716(7)
_cell_length_b     19.4025(12)
_cell_length_c     12.0025(7)
_cell_angle_alpha     90.00
_cell_angle_beta     106.2450(10)
_cell_angle_gamma     90.00
_cell_volume     2497.8(3)
_cell_formula_units_Z     2
_cell_measurement_reflns_used     6074
_cell_measurement_theta_min     3
_cell_measurement_theta_max     24
_cell_measurement_temperature     296(2)
_exptl_crystal_description     block
_exptl_crystal_colour     colourless
_exptl_crystal_size_max     0.55
_exptl_crystal_size_mid     0.42
_exptl_crystal_size_min     0.32
_exptl_crystal_density_diffrn     1.218
_exptl_crystal_density_meas     ?
_exptl_crystal_density_method     'not measured'
_exptl_crystal_F_000     997
_exptl_absorpt_coefficient_mu     0.171
_exptl_absorpt_correction_type     multi-scan
_exptl_absorpt_process_details     '(SADABS; Sheldrick, 2000)'
_exptl_absorpt_correction_T_min     0.870
_exptl_absorpt_correction_T_max     0.947
_exptl_special_details     ?
_diffrn_ambient_temperature     296(2)
_diffrn_radiation_type     MoK\a
_diffrn_radiation_wavelength     0.71073
_diffrn_radiation_source     'normal-focus sealed tube'
_diffrn_radiation_monochromator     graphite
_diffrn_measurement_device_type     'Siemens SMART 1K CCD'
_diffrn_measurement_method     \w
_diffrn_detector_area_resol_mean     ?
_diffrn_reflns_number     27453
_diffrn_reflns_av_R_equivalents     0.0372
_diffrn_reflns_av_sigmaI/netI     0.0592
_diffrn_reflns_theta_min     2.06
_diffrn_reflns_theta_max     27.00
_diffrn_reflns_theta_full     26.90
_diffrn_measured_fraction_theta_max     0.987
_diffrn_measured_fraction_theta_full     0.990
_diffrn_reflns_limit_h_min     -14
_diffrn_reflns_limit_h_max     14
_diffrn_reflns_limit_k_min     -24
_diffrn_reflns_limit_k_max     24
_diffrn_reflns_limit_l_min     -15
_diffrn_reflns_limit_l_max     15
_diffrn_standards_number     406
_diffrn_standards_interval_count     ?
_diffrn_standards_interval_time     1600
_diffrn_standards_decay_%     0.0
_refine_special_details
;
Refinement of <i>F</i>^2^ against ALL reflections. The weighted <i>R</i>-factor
<i>wR</i> and goodness of fit <i>S</i> are based on <i>F</i>^2^, conventional
<i>R</i>-factors <i>R</i> are based on <i>F</i>, with <i>F</i> set to zero for
negative <i>F</i>^2^. The threshold expression of <i>F</i>^2^ >
\s(<i>F</i>^2^) is used only for calculating <i>R</i>-factors(gt) <i>etc</i>.
and is not relevant to the choice of reflections for refinement.
<i>R</i>-factors based on <i>F</i>^2^ are statistically about twice as large
as those based on <i>F</i>, and <i>R</i>-factors based on ALL data will be
even larger.
;
_reflns_number_total     10520
_reflns_number_gt     7109
_reflns_threshold_expression     I>2\s(I)
_refine_ls_structure_factor_coef     Fsqd
_refine_ls_matrix_type     full
_refine_ls_R_factor_all     0.0990
_refine_ls_R_factor_gt     0.0621
_refine_ls_wR_factor_gt     0.1269
_refine_ls_wR_factor_ref     0.1422
_refine_ls_goodness_of_fit_ref     1.039
_refine_ls_restrained_S_all     1.040
_refine_ls_number_reflns     10520
_refine_ls_number_parameters     579
_refine_ls_number_restraints     23
_refine_ls_hydrogen_treatment     mixed
_refine_ls_weighting_scheme     calc
_refine_ls_weighting_details
          'calc w = 1/[\s^2^(Fo^2^)+(0.062P)^2^+0.61P] where P=(Fo^2^+2Fc^2^)/3'
_atom_sites_solution_hydrogens     geom
_atom_sites_solution_primary     direct
_atom_sites_solution_secondary     difmap
_refine_ls_shift/su_max     0.000
_refine_ls_shift/su_mean     0.000
_refine_diff_density_max     0.373
_refine_diff_density_min     -0.340
_refine_ls_extinction_method     none
_refine_ls_extinction_coef     ?
_refine_ls_abs_structure_details     'Flack (1983), with 4965 Friedel pairs'
_refine_ls_abs_structure_Flack     0.02(9)
loop_
    _atom_type_symbol
    _atom_type_description
    _atom_type_scat_dispersion_real
    _atom_type_scat_dispersion_imag
    _atom_type_scat_source
    'C' 'C' 0.0033 0.0016
                         'International Tables Vol C Tables 4.2.6.8 and 6.1.1.4'
    'H' 'H' 0.0000 0.0000
                         'International Tables Vol C Tables 4.2.6.8 and 6.1.1.4'
    'N' 'N' 0.0061 0.0033
                         'International Tables Vol C Tables 4.2.6.8 and 6.1.1.4'
    'O' 'O' 0.0106 0.0060
                         'International Tables Vol C Tables 4.2.6.8 and 6.1.1.4'
    'S' 'S' 0.1246 0.1234
                         'International Tables Vol C Tables 4.2.6.8 and 6.1.1.4'
_computing_data_collection     'SMART (Siemens, 1995)'
_computing_cell_refinement     'SAINT (Siemens, 1995)'
_computing_data_reduction     'SAINT (Siemens, 1995)'
_computing_structure_solution     'SHELXS97 (Sheldrick, 2008)'
_computing_structure_refinement     'SHELXL97 (Sheldrick, 2008)'
_computing_molecular_graphics     'SHELXTL (Sheldrick, 2008)'
_computing_publication_material     'SHELXL97 (Sheldrick, 2008)'
loop_
    _atom_site_type_symbol
    _atom_site_label
    _atom_site_fract_x
    _atom_site_fract_y
    _atom_site_fract_z
    _atom_site_U_iso_or_equiv
    _atom_site_adp_type
    _atom_site_calc_flag
    _atom_site_refinement_flags
    _atom_site_occupancy
    _atom_site_symmetry_multiplicity
    _atom_site_disorder_assembly
    _atom_site_disorder_group
    O O1 0.9259(2) 0.73051(18) 0.7044(2) 0.0678(8) Uani d . 1 1 . .
    O O3 0.89509(19) 0.71189(13) 1.06566(17) 0.0416(5) Uani d . 1 1 . .
    O O5 0.66199(19) 0.54287(13) 0.93991(17) 0.0379(5) Uani d . 1 1 . .
    O O6 0.9249(2) 0.56635(14) 0.8216(2) 0.0498(6) Uani d . 1 1 . .
    H H6A 0.9900 0.5650 0.8743 0.075 Uiso calc R 1 1 . .
    O O7W 0.1470(3) 0.57984(19) 1.0016(2) 0.0695(8) Uani d D 1 1 . .
    H H7C 0.129(4) 0.592(3) 1.063(2) 0.11(2) Uiso d D 1 1 . .
    H H7D 0.207(3) 0.552(2) 1.022(3) 0.094(18) Uiso d D 1 1 . .
    O O8W 0.5845(8) 0.9276(5) 0.2582(8) 0.106(4) Uani d P 0.432(11) 1 . .
    O O9 0.5978(4) 0.47211(19) 0.4648(3) 0.0971(11) Uani d . 1 1 . .
    O O11 0.7227(3) 0.63909(15) 0.4476(2) 0.0601(7) Uani d . 1 1 . .
    H H11B 0.6961 0.6645 0.3916 0.090 Uiso calc R 1 1 . .
    O O12 0.5552(3) 0.73381(19) 0.3910(2) 0.0767(9) Uani d . 1 1 . .
    H H12A 0.4817 0.7454 0.3714 0.115 Uiso calc R 1 1 . .
    O O13 0.7336(2) 0.77075(14) 0.68886(18) 0.0441(5) Uani d . 1 1 . .
    O O24 0.8552(2) 0.73134(15) 1.3084(2) 0.0556(6) Uani d . 1 1 . .
    O O25 0.9804(2) 0.62995(16) 1.4629(2) 0.0600(7) Uani d . 1 1 . .
    H H25B 0.9057 0.6380 1.4505 0.090 Uiso calc R 1 1 . .
    O O26 1.0377(2) 0.63220(14) 1.17612(19) 0.0493(6) Uani d . 1 1 . .
    O O30 0.7064(2) 0.47251(14) 1.0976(2) 0.0511(6) Uani d . 1 1 . .
    O O34 0.4210(2) 0.56850(14) 0.9577(2) 0.0517(6) Uani d . 1 1 . .
    H H34B 0.4199 0.5717 0.8893 0.078 Uiso calc R 1 1 . .
    N N33 0.3193(3) 0.46849(16) 1.0750(2) 0.0466(7) Uani d . 1 1 . .
    C C1 0.8498(3) 0.75202(17) 0.7486(3) 0.0389(7) Uani d . 1 1 . .
    C C2 0.8725(3) 0.76395(17) 0.8779(3) 0.0389(7) Uani d . 1 1 . .
    H H2A 0.8037 0.7917 0.8895 0.047 Uiso calc R 1 1 . .
    C C3 0.8777(3) 0.69572(17) 0.9450(2) 0.0335(7) Uani d . 1 1 . .
    H H3A 0.9491 0.6686 0.9375 0.040 Uiso calc R 1 1 . .
    C C4 0.7580(3) 0.65215(17) 0.9018(3) 0.0363(7) Uani d . 1 1 . .
    H H4A 0.7360 0.6524 0.8168 0.044 Uiso calc R 1 1 . .
    C C5 0.7790(3) 0.57594(17) 0.9404(3) 0.0345(7) Uani d . 1 1 . .
    H H5A 0.8368 0.5736 1.0185 0.041 Uiso calc R 1 1 . .
    C C6 0.8284(3) 0.52994(18) 0.8564(3) 0.0441(8) Uani d . 1 1 . .
    C C7 0.7203(3) 0.5174(2) 0.7452(3) 0.0469(8) Uani d . 1 1 . .
    H H7A 0.6788 0.4750 0.7556 0.056 Uiso calc R 1 1 . .
    H H7B 0.6605 0.5545 0.7385 0.056 Uiso calc R 1 1 . .
    C C8 0.7540(4) 0.51235(19) 0.6293(3) 0.0533(9) Uani d . 1 1 . .
    H H8A 0.8079 0.5515 0.6250 0.064 Uiso calc R 1 1 . .
    C C9 0.6353(4) 0.5193(2) 0.5315(3) 0.0599(11) Uani d . 1 1 . .
    C C10 0.5615(3) 0.5868(2) 0.5174(3) 0.0555(10) Uani d . 1 1 . .
    H H10A 0.5242 0.5897 0.5821 0.067 Uiso calc R 1 1 . .
    C C11 0.6505(3) 0.6485(2) 0.5281(3) 0.0479(9) Uani d . 1 1 . .
    H H11A 0.7088 0.6463 0.6061 0.058 Uiso calc R 1 1 . .
    C C12 0.5943(3) 0.7213(2) 0.5137(3) 0.0515(9) Uani d . 1 1 . .
    C C13 0.7001(3) 0.7736(2) 0.5620(3) 0.0478(8) Uani d . 1 1 . .
    H H13A 0.7728 0.7604 0.5363 0.057 Uiso calc R 1 1 . .
    C C14 0.9918(4) 0.8051(2) 0.9199(3) 0.0569(10) Uani d . 1 1 . .
    H H14A 0.9844 0.8471 0.8762 0.085 Uiso calc R 1 1 . .
    H H14B 1.0603 0.7785 0.9093 0.085 Uiso calc R 1 1 . .
    H H14C 1.0063 0.8158 1.0007 0.085 Uiso calc R 1 1 . .
    C C15 0.6484(3) 0.6862(2) 0.9362(4) 0.0573(10) Uani d . 1 1 . .
    H H15A 0.6401 0.7332 0.9105 0.086 Uiso calc R 1 1 . .
    H H15B 0.6642 0.6847 1.0190 0.086 Uiso calc R 1 1 . .
    H H15C 0.5727 0.6617 0.9003 0.086 Uiso calc R 1 1 . .
    C C16 0.8815(4) 0.46350(19) 0.9167(4) 0.0577(10) Uani d . 1 1 . .
    H H16A 0.9136 0.4359 0.8653 0.087 Uiso calc R 1 1 . .
    H H16B 0.8169 0.4385 0.9379 0.087 Uiso calc R 1 1 . .
    H H16C 0.9474 0.4740 0.9853 0.087 Uiso calc R 1 1 . .
    C C17 0.8250(5) 0.4457(3) 0.6187(5) 0.0940(17) Uani d . 1 1 . .
    H H17A 0.8444 0.4454 0.5457 0.141 Uiso calc R 1 1 . .
    H H17B 0.7739 0.4065 0.6229 0.141 Uiso calc R 1 1 . .
    H H17C 0.9008 0.4436 0.6808 0.141 Uiso calc R 1 1 . .
    C C18 0.4532(4) 0.5846(3) 0.4040(4) 0.0864(15) Uani d . 1 1 . .
    H H18A 0.4033 0.5444 0.4040 0.130 Uiso calc R 1 1 . .
    H H18B 0.4866 0.5831 0.3385 0.130 Uiso calc R 1 1 . .
    H H18C 0.4025 0.6251 0.3991 0.130 Uiso calc R 1 1 . .
    C C19 0.4898(4) 0.7309(3) 0.5700(4) 0.0748(12) Uani d . 1 1 . .
    H H19A 0.4251 0.6979 0.5386 0.112 Uiso calc R 1 1 . .
    H H19B 0.4567 0.7767 0.5547 0.112 Uiso calc R 1 1 . .
    H H19C 0.5215 0.7242 0.6522 0.112 Uiso calc R 1 1 . .
    C C20 0.6678(4) 0.8489(2) 0.5289(3) 0.0692(12) Uani d . 1 1 . .
    H H20A 0.6292 0.8517 0.4459 0.083 Uiso calc R 1 1 . .
    H H20B 0.6076 0.8649 0.5677 0.083 Uiso calc R 1 1 . .
    C C21 0.7804(5) 0.8958(2) 0.5608(4) 0.0855(15) Uani d . 1 1 . .
    H H21A 0.7549 0.9423 0.5386 0.128 Uiso calc R 1 1 . .
    H H21B 0.8395 0.8811 0.5210 0.128 Uiso calc R 1 1 . .
    H H21C 0.8183 0.8939 0.6431 0.128 Uiso calc R 1 1 . .
    C C22 1.0168(3) 0.7020(2) 1.1400(3) 0.0445(8) Uani d . 1 1 . .
    H H22A 1.0756 0.7131 1.0954 0.053 Uiso calc R 1 1 . .
    C C23 1.0425(4) 0.7513(2) 1.2420(3) 0.0535(9) Uani d . 1 1 . .
    H H23A 1.0095 0.7962 1.2135 0.064 Uiso calc R 1 1 . .
    H H23B 1.1320 0.7561 1.2734 0.064 Uiso calc R 1 1 . .
    C C24 0.9880(3) 0.7304(2) 1.3406(3) 0.0502(9) Uani d . 1 1 . .
    C C25 1.0223(3) 0.6553(2) 1.3694(3) 0.0476(9) Uani d . 1 1 . .
    H H25A 1.1136 0.6529 1.3941 0.057 Uiso calc R 1 1 . .
    C C26 0.9787(3) 0.6105(2) 1.2625(3) 0.0473(8) Uani d . 1 1 . .
    H H26A 0.8881 0.6145 1.2312 0.057 Uiso calc R 1 1 . .
    C C27 1.0414(5) 0.7765(3) 1.4463(3) 0.0729(12) Uani d . 1 1 . .
    H H27A 1.0196 0.8236 1.4260 0.109 Uiso calc R 1 1 . .
    H H27B 1.1305 0.7719 1.4711 0.109 Uiso calc R 1 1 . .
    H H27C 1.0075 0.7629 1.5082 0.109 Uiso calc R 1 1 . .
    C C28 0.7942(5) 0.7927(2) 1.2621(4) 0.0775(13) Uani d . 1 1 . .
    H H28A 0.8396 0.8315 1.3027 0.116 Uiso calc R 1 1 . .
    H H28B 0.7113 0.7928 1.2707 0.116 Uiso calc R 1 1 . .
    H H28C 0.7900 0.7958 1.1813 0.116 Uiso calc R 1 1 . .
    C C29 1.0136(5) 0.5356(2) 1.2872(4) 0.0731(12) Uani d . 1 1 . .
    H H29A 0.9827 0.5092 1.2175 0.110 Uiso calc R 1 1 . .
    H H29B 0.9776 0.5187 1.3457 0.110 Uiso calc R 1 1 . .
    H H29C 1.1027 0.5314 1.3140 0.110 Uiso calc R 1 1 . .
    C C30 0.6344(3) 0.52944(18) 1.0432(3) 0.0379(7) Uani d . 1 1 . .
    H H30A 0.6512 0.5700 1.0939 0.046 Uiso calc R 1 1 . .
    C C31 0.6781(3) 0.4524(2) 1.2038(3) 0.0551(10) Uani d . 1 1 . .
    H H31A 0.6926 0.4917 1.2571 0.066 Uiso calc R 1 1 . .
    C C32 0.5423(3) 0.4309(2) 1.1766(3) 0.0571(10) Uani d . 1 1 . .
    H H32A 0.5225 0.4206 1.2486 0.069 Uiso calc R 1 1 . .
    H H32B 0.5295 0.3893 1.1301 0.069 Uiso calc R 1 1 . .
    C C33 0.4542(3) 0.48677(19) 1.1117(3) 0.0414(8) Uani d . 1 1 . .
    H H33A 0.4631 0.5260 1.1647 0.050 Uiso calc R 1 1 . .
    C C34 0.4951(3) 0.51140(18) 1.0086(3) 0.0379(7) Uani d . 1 1 . .
    H H34A 0.4807 0.4741 0.9512 0.046 Uiso calc R 1 1 . .
    C C35 0.7669(4) 0.3950(3) 1.2574(4) 0.0831(14) Uani d . 1 1 . .
    H H35A 0.8512 0.4112 1.2729 0.125 Uiso calc R 1 1 . .
    H H35B 0.7546 0.3567 1.2047 0.125 Uiso calc R 1 1 . .
    H H35C 0.7515 0.3806 1.3286 0.125 Uiso calc R 1 1 . .
    C C36 0.2757(4) 0.4494(2) 1.1756(4) 0.0681(12) Uani d . 1 1 . .
    H H36A 0.1863 0.4466 1.1525 0.102 Uiso calc R 1 1 . .
    H H36B 0.3022 0.4837 1.2352 0.102 Uiso calc R 1 1 . .
    H H36C 0.3101 0.4055 1.2049 0.102 Uiso calc R 1 1 . .
    C C37 0.2853(4) 0.4155(2) 0.9868(3) 0.0574(10) Uani d . 1 1 . .
    H H37A 0.3259 0.3731 1.0169 0.086 Uiso calc R 1 1 . .
    H H37B 0.3109 0.4293 0.9202 0.086 Uiso calc R 1 1 . .
    H H37C 0.1966 0.4090 0.9648 0.086 Uiso calc R 1 1 . .
    S S1 0.25601(10) 0.59971(10) 0.65505(9) 0.0772(4) Uani d . 1 1 . .
    O O14 0.3849(3) 0.5796(2) 0.7224(3) 0.0901(11) Uani d . 1 1 . .
    C C38 0.2103(6) 0.6649(3) 0.7334(6) 0.118(2) Uani d . 1 1 . .
    H H38A 0.2281 0.6514 0.8133 0.177 Uiso calc R 1 1 . .
    H H38B 0.1224 0.6729 0.7026 0.177 Uiso calc R 1 1 . .
    H H38C 0.2550 0.7063 0.7276 0.177 Uiso calc R 1 1 . .
    C C39 0.1537(5) 0.5351(4) 0.6804(5) 0.1078(19) Uani d . 1 1 . .
    H H39A 0.1596 0.4947 0.6361 0.162 Uiso calc R 1 1 . .
    H H39B 0.0696 0.5520 0.6575 0.162 Uiso calc R 1 1 . .
    H H39C 0.1767 0.5237 0.7615 0.162 Uiso calc R 1 1 . .
    S S2 0.32316(11) 0.78019(6) 0.13850(11) 0.0831(4) Uani d PDU 0.482(4) 1 A 1
    O O15 0.3312(7) 0.7602(4) 0.2610(4) 0.0988(12) Uani d PDU 0.482(4) 1 A 1
    C C40 0.3945(18) 0.7122(7) 0.0884(13) 0.129(3) Uani d PDU 0.482(4) 1 A 1
    H H40D 0.3430 0.6719 0.0804 0.193 Uiso calc PR 0.482(4) 1 A 1
    H H40E 0.4741 0.7031 0.1426 0.193 Uiso calc PR 0.482(4) 1 A 1
    H H40F 0.4060 0.7239 0.0143 0.193 Uiso calc PR 0.482(4) 1 A 1
    C C41 0.4354(12) 0.8434(6) 0.1485(12) 0.126(3) Uani d PDU 0.482(4) 1 A 1
    H H41A 0.4095 0.8850 0.1784 0.189 Uiso calc PR 0.482(4) 1 A 1
    H H41B 0.4456 0.8521 0.0729 0.189 Uiso calc PR 0.482(4) 1 A 1
    H H41C 0.5131 0.8282 0.1997 0.189 Uiso calc PR 0.482(4) 1 A 1
    S S2' 0.32316(11) 0.78019(6) 0.13850(11) 0.0831(4) Uani d PDU 0.518(4) 1 A 2
    O O15' 0.3821(7) 0.8140(3) 0.2530(4) 0.0988(12) Uani d PDU 0.518(4) 1 A 2
    C C40' 0.3841(18) 0.6976(5) 0.1450(13) 0.129(3) Uani d PDU 0.518(4) 1 A 2
    H H40A 0.3503 0.6696 0.1947 0.193 Uiso calc PR 0.518(4) 1 A 2
    H H40B 0.4732 0.6995 0.1752 0.193 Uiso calc PR 0.518(4) 1 A 2
    H H40C 0.3626 0.6780 0.0685 0.193 Uiso calc PR 0.518(4) 1 A 2
    C C41' 0.4084(12) 0.8139(7) 0.0506(10) 0.126(3) Uani d PDU 0.518(4) 1 A 2
    H H41D 0.3887 0.8619 0.0367 0.189 Uiso calc PR 0.518(4) 1 A 2
    H H41E 0.3878 0.7896 -0.0219 0.189 Uiso calc PR 0.518(4) 1 A 2
    H H41F 0.4958 0.8089 0.0885 0.189 Uiso calc PR 0.518(4) 1 A 2
loop_
    _atom_site_aniso_label
    _atom_site_aniso_U_11
    _atom_site_aniso_U_22
    _atom_site_aniso_U_33
    _atom_site_aniso_U_12
    _atom_site_aniso_U_13
    _atom_site_aniso_U_23
    O1 0.0607(16) 0.100(2) 0.0466(14) 0.0232(16) 0.0213(13) 0.0065(15)
    O3 0.0416(12) 0.0527(14) 0.0337(11) 0.0013(10) 0.0155(10) 0.0010(10)
    O5 0.0376(12) 0.0434(12) 0.0368(11) -0.0056(10) 0.0174(9) 0.0028(10)
    O6 0.0447(13) 0.0531(14) 0.0593(15) -0.0022(12) 0.0272(11) -0.0008(12)
    O7W 0.0553(17) 0.089(2) 0.0660(18) 0.0140(16) 0.0195(14) 0.0020(17)
    O8W 0.098(7) 0.107(7) 0.108(7) 0.008(5) 0.018(5) 0.035(5)
    O9 0.133(3) 0.071(2) 0.085(2) -0.027(2) 0.026(2) -0.0360(19)
    O11 0.0719(18) 0.0600(17) 0.0573(16) -0.0040(13) 0.0328(14) 0.0000(13)
    O12 0.079(2) 0.096(2) 0.0426(14) 0.0130(19) -0.0045(13) -0.0086(15)
    O13 0.0442(13) 0.0525(14) 0.0348(11) 0.0021(11) 0.0095(10) -0.0015(10)
    O24 0.0551(15) 0.0602(16) 0.0537(14) 0.0110(13) 0.0187(12) 0.0153(13)
    O25 0.0606(16) 0.0774(19) 0.0468(14) 0.0079(14) 0.0230(12) 0.0203(13)
    O26 0.0482(13) 0.0596(16) 0.0418(13) 0.0092(11) 0.0155(11) 0.0054(11)
    O30 0.0460(14) 0.0614(16) 0.0490(14) 0.0072(12) 0.0185(11) 0.0173(12)
    O34 0.0453(13) 0.0538(15) 0.0624(15) 0.0109(11) 0.0254(12) 0.0157(12)
    N33 0.0462(16) 0.0517(18) 0.0483(17) -0.0118(14) 0.0235(13) -0.0027(14)
    C1 0.0444(19) 0.0345(18) 0.0403(17) -0.0037(15) 0.0162(15) 0.0054(14)
    C2 0.0419(17) 0.0390(18) 0.0359(16) -0.0019(14) 0.0109(14) -0.0022(14)
    C3 0.0350(16) 0.0338(16) 0.0323(15) 0.0028(13) 0.0106(13) 0.0019(13)
    C4 0.0318(16) 0.0384(19) 0.0396(17) 0.0003(13) 0.0115(13) 0.0022(14)
    C5 0.0293(15) 0.0380(17) 0.0377(16) -0.0026(13) 0.0119(13) 0.0056(14)
    C6 0.0425(19) 0.0395(19) 0.056(2) -0.0014(15) 0.0229(16) 0.0039(16)
    C7 0.053(2) 0.046(2) 0.048(2) -0.0054(16) 0.0236(16) -0.0068(16)
    C8 0.075(3) 0.038(2) 0.058(2) -0.0027(18) 0.036(2) -0.0088(17)
    C9 0.083(3) 0.054(3) 0.051(2) -0.020(2) 0.032(2) -0.015(2)
    C10 0.056(2) 0.071(3) 0.0400(18) -0.017(2) 0.0141(16) -0.0113(18)
    C11 0.0454(19) 0.061(2) 0.0383(19) -0.0096(17) 0.0137(15) -0.0058(17)
    C12 0.048(2) 0.060(2) 0.0412(19) -0.0007(18) 0.0044(16) -0.0028(17)
    C13 0.059(2) 0.048(2) 0.0343(17) -0.0002(17) 0.0096(15) 0.0023(15)
    C14 0.063(2) 0.053(2) 0.052(2) -0.0158(19) 0.0111(18) 0.0087(18)
    C15 0.040(2) 0.042(2) 0.096(3) 0.0038(16) 0.028(2) 0.006(2)
    C16 0.062(2) 0.043(2) 0.073(3) 0.0062(18) 0.027(2) 0.0029(19)
    C17 0.127(4) 0.081(3) 0.093(4) 0.023(3) 0.062(3) -0.019(3)
    C18 0.082(3) 0.104(4) 0.061(3) -0.033(3) -0.001(2) -0.017(3)
    C19 0.049(2) 0.092(3) 0.080(3) 0.004(2) 0.014(2) -0.011(3)
    C20 0.097(3) 0.055(2) 0.047(2) 0.000(2) 0.006(2) 0.0005(19)
    C21 0.144(5) 0.050(3) 0.072(3) -0.011(3) 0.044(3) -0.002(2)
    C22 0.0383(18) 0.058(2) 0.0389(17) -0.0050(16) 0.0140(15) 0.0011(16)
    C23 0.058(2) 0.063(2) 0.0410(19) -0.0133(19) 0.0151(16) -0.0005(17)
    C24 0.060(2) 0.055(2) 0.0375(18) -0.0081(18) 0.0171(16) -0.0008(16)
    C25 0.0391(18) 0.069(2) 0.0361(17) 0.0025(17) 0.0121(14) 0.0079(17)
    C26 0.0414(18) 0.056(2) 0.0440(19) 0.0052(17) 0.0105(15) 0.0089(17)
    C27 0.104(3) 0.075(3) 0.045(2) -0.019(3) 0.028(2) -0.014(2)
    C28 0.098(3) 0.067(3) 0.068(3) 0.030(3) 0.025(3) 0.014(2)
    C29 0.107(4) 0.049(2) 0.064(3) 0.015(2) 0.025(2) 0.010(2)
    C30 0.0440(18) 0.0349(18) 0.0380(17) -0.0009(14) 0.0166(14) 0.0002(14)
    C31 0.053(2) 0.069(3) 0.045(2) -0.0018(19) 0.0162(17) 0.0171(18)
    C32 0.063(2) 0.062(2) 0.052(2) -0.008(2) 0.0256(19) 0.0126(19)
    C33 0.0416(18) 0.048(2) 0.0362(17) -0.0073(15) 0.0142(14) -0.0032(15)
    C34 0.0397(17) 0.0386(18) 0.0393(17) -0.0004(15) 0.0174(14) 0.0006(15)
    C35 0.074(3) 0.094(4) 0.078(3) 0.005(3) 0.016(3) 0.041(3)
    C36 0.072(3) 0.082(3) 0.065(3) -0.024(2) 0.043(2) -0.012(2)
    C37 0.055(2) 0.055(2) 0.063(2) -0.0121(18) 0.0181(19) -0.0080(19)
    S1 0.0550(6) 0.1259(11) 0.0512(6) 0.0139(7) 0.0158(5) 0.0244(6)
    O14 0.0610(18) 0.141(3) 0.0719(19) 0.027(2) 0.0256(15) 0.024(2)
    C38 0.112(5) 0.118(5) 0.116(5) 0.045(4) 0.019(4) 0.007(4)
    C39 0.086(4) 0.140(5) 0.096(4) 0.000(4) 0.025(3) 0.023(4)
    S2 0.0556(6) 0.1101(10) 0.0765(7) 0.0036(6) 0.0067(5) 0.0220(7)
    O15 0.104(4) 0.108(3) 0.0781(11) -0.003(2) 0.014(2) 0.0190(15)
    C40 0.160(7) 0.121(3) 0.103(8) 0.032(5) 0.032(7) 0.010(2)
    C41 0.136(7) 0.148(5) 0.106(4) -0.052(4) 0.054(4) -0.014(3)
    S2' 0.0556(6) 0.1101(10) 0.0765(7) 0.0036(6) 0.0067(5) 0.0220(7)
    O15' 0.104(4) 0.108(3) 0.0781(11) -0.003(2) 0.014(2) 0.0190(15)
    C40' 0.160(7) 0.121(3) 0.103(8) 0.032(5) 0.032(7) 0.010(2)
    C41' 0.136(7) 0.148(5) 0.106(4) -0.052(4) 0.054(4) -0.014(3)
_geom_special_details
;
All e.s.d.'s (except the e.s.d. in the dihedral angle between two l.s. planes)
are estimated using the full covariance matrix. The cell e.s.d.'s are taken
into account individually in the estimation of e.s.d.'s in distances, angles
and torsion angles; correlations between e.s.d.'s in cell parameters are only
used when they are defined by crystal symmetry. An approximate (isotropic)
treatment of cell e.s.d.'s is used for estimating e.s.d.'s involving l.s.
planes.
;
loop_
    _geom_bond_atom_site_label_1
    _geom_bond_atom_site_label_2
    _geom_bond_site_symmetry_2
    _geom_bond_distance
    _geom_bond_publ_flag
    O1 C1 . 1.197(4) ?
    O3 C22 . 1.416(4) ?
    O3 C3 . 1.440(4) ?
    O5 C30 . 1.383(3) ?
    O5 C5 . 1.454(3) ?
    O6 C6 . 1.445(4) ?
    O6 H6A . 0.8200 ?
    O7W H7C . 0.845(10) ?
    O7W H7D . 0.841(10) ?
    O9 C9 . 1.210(5) ?
    O11 C11 . 1.434(4) ?
    O11 H11B . 0.8200 ?
    O12 C12 . 1.436(4) ?
    O12 H12A . 0.8200 ?
    O13 C1 . 1.345(4) ?
    O13 C13 . 1.464(4) ?
    O24 C28 . 1.407(5) ?
    O24 C24 . 1.425(4) ?
    O25 C25 . 1.419(4) ?
    O25 H25B . 0.8200 ?
    O26 C22 . 1.421(4) ?
    O26 C26 . 1.438(4) ?
    O30 C30 . 1.414(4) ?
    O30 C31 . 1.450(4) ?
    O34 C34 . 1.415(4) ?
    O34 H34B . 0.8200 ?
    N33 C37 . 1.448(5) ?
    N33 C36 . 1.470(4) ?
    N33 C33 . 1.490(4) ?
    C1 C2 . 1.519(4) ?
    C2 C14 . 1.514(5) ?
    C2 C3 . 1.542(4) ?
    C2 H2A . 0.9800 ?
    C3 C4 . 1.544(4) ?
    C3 H3A . 0.9800 ?
    C4 C15 . 1.546(5) ?
    C4 C5 . 1.548(4) ?
    C4 H4A . 0.9800 ?
    C5 C6 . 1.558(4) ?
    C5 H5A . 0.9800 ?
    C6 C16 . 1.516(5) ?
    C6 C7 . 1.548(5) ?
    C7 C8 . 1.542(5) ?
    C7 H7A . 0.9700 ?
    C7 H7B . 0.9700 ?
    C8 C9 . 1.512(6) ?
    C8 C17 . 1.542(6) ?
    C8 H8A . 0.9800 ?
    C9 C10 . 1.532(6) ?
    C10 C11 . 1.537(5) ?
    C10 C18 . 1.549(5) ?
    C10 H10A . 0.9800 ?
    C11 C12 . 1.536(6) ?
    C11 H11A . 0.9800 ?
    C12 C19 . 1.514(5) ?
    C12 C13 . 1.544(5) ?
    C13 C20 . 1.530(6) ?
    C13 H13A . 0.9800 ?
    C14 H14A . 0.9600 ?
    C14 H14B . 0.9600 ?
    C14 H14C . 0.9600 ?
    C15 H15A . 0.9600 ?
    C15 H15B . 0.9600 ?
    C15 H15C . 0.9600 ?
    C16 H16A . 0.9600 ?
    C16 H16B . 0.9600 ?
    C16 H16C . 0.9600 ?
    C17 H17A . 0.9600 ?
    C17 H17B . 0.9600 ?
    C17 H17C . 0.9600 ?
    C18 H18A . 0.9600 ?
    C18 H18B . 0.9600 ?
    C18 H18C . 0.9600 ?
    C19 H19A . 0.9600 ?
    C19 H19B . 0.9600 ?
    C19 H19C . 0.9600 ?
    C20 C21 . 1.513(7) ?
    C20 H20A . 0.9700 ?
    C20 H20B . 0.9700 ?
    C21 H21A . 0.9600 ?
    C21 H21B . 0.9600 ?
    C21 H21C . 0.9600 ?
    C22 C23 . 1.517(5) ?
    C22 H22A . 0.9800 ?
    C23 C24 . 1.529(5) ?
    C23 H23A . 0.9700 ?
    C23 H23B . 0.9700 ?
    C24 C25 . 1.523(5) ?
    C24 C27 . 1.530(5) ?
    C25 C26 . 1.512(5) ?
    C25 H25A . 0.9800 ?
    C26 C29 . 1.513(5) ?
    C26 H26A . 0.9800 ?
    C27 H27A . 0.9600 ?
    C27 H27B . 0.9600 ?
    C27 H27C . 0.9600 ?
    C28 H28A . 0.9600 ?
    C28 H28B . 0.9600 ?
    C28 H28C . 0.9600 ?
    C29 H29A . 0.9600 ?
    C29 H29B . 0.9600 ?
    C29 H29C . 0.9600 ?
    C30 C34 . 1.534(4) ?
    C30 H30A . 0.9800 ?
    C31 C35 . 1.511(6) ?
    C31 C32 . 1.518(5) ?
    C31 H31A . 0.9800 ?
    C32 C33 . 1.523(5) ?
    C32 H32A . 0.9700 ?
    C32 H32B . 0.9700 ?
    C33 C34 . 1.511(4) ?
    C33 H33A . 0.9800 ?
    C34 H34A . 0.9800 ?
    C35 H35A . 0.9600 ?
    C35 H35B . 0.9600 ?
    C35 H35C . 0.9600 ?
    C36 H36A . 0.9600 ?
    C36 H36B . 0.9600 ?
    C36 H36C . 0.9600 ?
    C37 H37A . 0.9600 ?
    C37 H37B . 0.9600 ?
    C37 H37C . 0.9600 ?
    S1 O14 . 1.493(3) ?
    S1 C38 . 1.735(6) ?
    S1 C39 . 1.779(6) ?
    C38 H38A . 0.9600 ?
    C38 H38B . 0.9600 ?
    C38 H38C . 0.9600 ?
    C39 H39A . 0.9600 ?
    C39 H39B . 0.9600 ?
    C39 H39C . 0.9600 ?
    S2 O15 . 1.498(5) ?
    S2 C41 . 1.734(6) ?
    S2 C40 . 1.734(6) ?
    C40 H40D . 0.9600 ?
    C40 H40E . 0.9600 ?
    C40 H40F . 0.9600 ?
    C41 H41A . 0.9600 ?
    C41 H41B . 0.9600 ?
    C41 H41C . 0.9600 ?
    C40' H40A . 0.9600 ?
    C40' H40B . 0.9600 ?
    C40' H40C . 0.9600 ?
    C41' H41D . 0.9600 ?
    C41' H41E . 0.9600 ?
    C41' H41F . 0.9600 ?
loop_
    _geom_angle_atom_site_label_1
    _geom_angle_atom_site_label_2
    _geom_angle_atom_site_label_3
    _geom_angle_site_symmetry_1
    _geom_angle_site_symmetry_3
    _geom_angle
    _geom_angle_publ_flag
    C22 O3 C3 . . 116.0(2) ?
    C30 O5 C5 . . 120.3(2) ?
    C6 O6 H6A . . 109.5 ?
    H7C O7W H7D . . 106(4) ?
    C11 O11 H11B . . 109.5 ?
    C12 O12 H12A . . 109.5 ?
    C1 O13 C13 . . 119.5(2) ?
    C28 O24 C24 . . 118.0(3) ?
    C25 O25 H25B . . 109.5 ?
    C22 O26 C26 . . 115.4(3) ?
    C30 O30 C31 . . 112.4(2) ?
    C34 O34 H34B . . 109.5 ?
    C37 N33 C36 . . 110.0(3) ?
    C37 N33 C33 . . 114.9(3) ?
    C36 N33 C33 . . 111.0(3) ?
    O1 C1 O13 . . 123.8(3) ?
    O1 C1 C2 . . 124.8(3) ?
    O13 C1 C2 . . 111.4(3) ?
    C14 C2 C1 . . 107.5(3) ?
    C14 C2 C3 . . 112.2(3) ?
    C1 C2 C3 . . 112.0(2) ?
    C14 C2 H2A . . 108.4 ?
    C1 C2 H2A . . 108.4 ?
    C3 C2 H2A . . 108.4 ?
    O3 C3 C2 . . 108.2(2) ?
    O3 C3 C4 . . 108.5(2) ?
    C2 C3 C4 . . 113.1(2) ?
    O3 C3 H3A . . 109.0 ?
    C2 C3 H3A . . 109.0 ?
    C4 C3 H3A . . 109.0 ?
    C3 C4 C15 . . 110.7(3) ?
    C3 C4 C5 . . 112.2(2) ?
    C15 C4 C5 . . 113.2(3) ?
    C3 C4 H4A . . 106.8 ?
    C15 C4 H4A . . 106.8 ?
    C5 C4 H4A . . 106.8 ?
    O5 C5 C4 . . 111.1(2) ?
    O5 C5 C6 . . 103.0(2) ?
    C4 C5 C6 . . 113.9(2) ?
    O5 C5 H5A . . 109.5 ?
    C4 C5 H5A . . 109.5 ?
    C6 C5 H5A . . 109.5 ?
    O6 C6 C16 . . 109.3(3) ?
    O6 C6 C7 . . 107.0(3) ?
    C16 C6 C7 . . 112.6(3) ?
    O6 C6 C5 . . 109.6(3) ?
    C16 C6 C5 . . 109.9(3) ?
    C7 C6 C5 . . 108.4(3) ?
    C8 C7 C6 . . 117.4(3) ?
    C8 C7 H7A . . 108.0 ?
    C6 C7 H7A . . 108.0 ?
    C8 C7 H7B . . 108.0 ?
    C6 C7 H7B . . 108.0 ?
    H7A C7 H7B . . 107.2 ?
    C9 C8 C17 . . 111.7(3) ?
    C9 C8 C7 . . 108.2(3) ?
    C17 C8 C7 . . 112.9(3) ?
    C9 C8 H8A . . 107.9 ?
    C17 C8 H8A . . 107.9 ?
    C7 C8 H8A . . 107.9 ?
    O9 C9 C8 . . 120.9(4) ?
    O9 C9 C10 . . 119.8(4) ?
    C8 C9 C10 . . 119.3(3) ?
    C9 C10 C11 . . 109.9(3) ?
    C9 C10 C18 . . 109.7(3) ?
    C11 C10 C18 . . 115.0(3) ?
    C9 C10 H10A . . 107.3 ?
    C11 C10 H10A . . 107.3 ?
    C18 C10 H10A . . 107.3 ?
    O11 C11 C12 . . 109.3(3) ?
    O11 C11 C10 . . 108.5(3) ?
    C12 C11 C10 . . 118.2(3) ?
    O11 C11 H11A . . 106.8 ?
    C12 C11 H11A . . 106.8 ?
    C10 C11 H11A . . 106.8 ?
    O12 C12 C19 . . 112.7(3) ?
    O12 C12 C11 . . 105.6(3) ?
    C19 C12 C11 . . 113.9(3) ?
    O12 C12 C13 . . 104.8(3) ?
    C19 C12 C13 . . 110.9(3) ?
    C11 C12 C13 . . 108.5(3) ?
    O13 C13 C20 . . 106.2(3) ?
    O13 C13 C12 . . 108.1(3) ?
    C20 C13 C12 . . 115.5(3) ?
    O13 C13 H13A . . 108.9 ?
    C20 C13 H13A . . 108.9 ?
    C12 C13 H13A . . 108.9 ?
    C2 C14 H14A . . 109.5 ?
    C2 C14 H14B . . 109.5 ?
    H14A C14 H14B . . 109.5 ?
    C2 C14 H14C . . 109.5 ?
    H14A C14 H14C . . 109.5 ?
    H14B C14 H14C . . 109.5 ?
    C4 C15 H15A . . 109.5 ?
    C4 C15 H15B . . 109.5 ?
    H15A C15 H15B . . 109.5 ?
    C4 C15 H15C . . 109.5 ?
    H15A C15 H15C . . 109.5 ?
    H15B C15 H15C . . 109.5 ?
    C6 C16 H16A . . 109.5 ?
    C6 C16 H16B . . 109.5 ?
    H16A C16 H16B . . 109.5 ?
    C6 C16 H16C . . 109.5 ?
    H16A C16 H16C . . 109.5 ?
    H16B C16 H16C . . 109.5 ?
    C8 C17 H17A . . 109.5 ?
    C8 C17 H17B . . 109.5 ?
    H17A C17 H17B . . 109.5 ?
    C8 C17 H17C . . 109.5 ?
    H17A C17 H17C . . 109.5 ?
    H17B C17 H17C . . 109.5 ?
    C10 C18 H18A . . 109.5 ?
    C10 C18 H18B . . 109.5 ?
    H18A C18 H18B . . 109.5 ?
    C10 C18 H18C . . 109.5 ?
    H18A C18 H18C . . 109.5 ?
    H18B C18 H18C . . 109.5 ?
    C12 C19 H19A . . 109.5 ?
    C12 C19 H19B . . 109.5 ?
    H19A C19 H19B . . 109.5 ?
    C12 C19 H19C . . 109.5 ?
    H19A C19 H19C . . 109.5 ?
    H19B C19 H19C . . 109.5 ?
    C21 C20 C13 . . 112.9(4) ?
    C21 C20 H20A . . 109.0 ?
    C13 C20 H20A . . 109.0 ?
    C21 C20 H20B . . 109.0 ?
    C13 C20 H20B . . 109.0 ?
    H20A C20 H20B . . 107.8 ?
    C20 C21 H21A . . 109.5 ?
    C20 C21 H21B . . 109.5 ?
    H21A C21 H21B . . 109.5 ?
    C20 C21 H21C . . 109.5 ?
    H21A C21 H21C . . 109.5 ?
    H21B C21 H21C . . 109.5 ?
    O3 C22 O26 . . 111.6(3) ?
    O3 C22 C23 . . 110.7(3) ?
    O26 C22 C23 . . 112.1(3) ?
    O3 C22 H22A . . 107.4 ?
    O26 C22 H22A . . 107.4 ?
    C23 C22 H22A . . 107.4 ?
    C22 C23 C24 . . 115.6(3) ?
    C22 C23 H23A . . 108.4 ?
    C24 C23 H23A . . 108.4 ?
    C22 C23 H23B . . 108.4 ?
    C24 C23 H23B . . 108.4 ?
    H23A C23 H23B . . 107.4 ?
    O24 C24 C25 . . 104.5(3) ?
    O24 C24 C23 . . 113.3(3) ?
    C25 C24 C23 . . 107.4(3) ?
    O24 C24 C27 . . 110.7(3) ?
    C25 C24 C27 . . 110.9(3) ?
    C23 C24 C27 . . 109.9(3) ?
    O25 C25 C26 . . 111.9(3) ?
    O25 C25 C24 . . 113.2(3) ?
    C26 C25 C24 . . 110.9(3) ?
    O25 C25 H25A . . 106.8 ?
    C26 C25 H25A . . 106.8 ?
    C24 C25 H25A . . 106.8 ?
    O26 C26 C25 . . 109.9(3) ?
    O26 C26 C29 . . 106.1(3) ?
    C25 C26 C29 . . 112.4(3) ?
    O26 C26 H26A . . 109.5 ?
    C25 C26 H26A . . 109.5 ?
    C29 C26 H26A . . 109.5 ?
    C24 C27 H27A . . 109.5 ?
    C24 C27 H27B . . 109.5 ?
    H27A C27 H27B . . 109.5 ?
    C24 C27 H27C . . 109.5 ?
    H27A C27 H27C . . 109.5 ?
    H27B C27 H27C . . 109.5 ?
    O24 C28 H28A . . 109.5 ?
    O24 C28 H28B . . 109.5 ?
    H28A C28 H28B . . 109.5 ?
    O24 C28 H28C . . 109.5 ?
    H28A C28 H28C . . 109.5 ?
    H28B C28 H28C . . 109.5 ?
    C26 C29 H29A . . 109.5 ?
    C26 C29 H29B . . 109.5 ?
    H29A C29 H29B . . 109.5 ?
    C26 C29 H29C . . 109.5 ?
    H29A C29 H29C . . 109.5 ?
    H29B C29 H29C . . 109.5 ?
    O5 C30 O30 . . 108.7(2) ?
    O5 C30 C34 . . 105.3(2) ?
    O30 C30 C34 . . 110.5(2) ?
    O5 C30 H30A . . 110.7 ?
    O30 C30 H30A . . 110.7 ?
    C34 C30 H30A . . 110.7 ?
    O30 C31 C35 . . 107.1(3) ?
    O30 C31 C32 . . 109.6(3) ?
    C35 C31 C32 . . 112.8(3) ?
    O30 C31 H31A . . 109.1 ?
    C35 C31 H31A . . 109.1 ?
    C32 C31 H31A . . 109.1 ?
    C31 C32 C33 . . 112.3(3) ?
    C31 C32 H32A . . 109.2 ?
    C33 C32 H32A . . 109.2 ?
    C31 C32 H32B . . 109.2 ?
    C33 C32 H32B . . 109.2 ?
    H32A C32 H32B . . 107.9 ?
    N33 C33 C34 . . 110.3(3) ?
    N33 C33 C32 . . 115.9(3) ?
    C34 C33 C32 . . 110.1(3) ?
    N33 C33 H33A . . 106.7 ?
    C34 C33 H33A . . 106.7 ?
    C32 C33 H33A . . 106.7 ?
    O34 C34 C33 . . 109.0(3) ?
    O34 C34 C30 . . 111.4(3) ?
    C33 C34 C30 . . 111.5(3) ?
    O34 C34 H34A . . 108.3 ?
    C33 C34 H34A . . 108.3 ?
    C30 C34 H34A . . 108.3 ?
    C31 C35 H35A . . 109.5 ?
    C31 C35 H35B . . 109.5 ?
    H35A C35 H35B . . 109.5 ?
    C31 C35 H35C . . 109.5 ?
    H35A C35 H35C . . 109.5 ?
    H35B C35 H35C . . 109.5 ?
    N33 C36 H36A . . 109.5 ?
    N33 C36 H36B . . 109.5 ?
    H36A C36 H36B . . 109.5 ?
    N33 C36 H36C . . 109.5 ?
    H36A C36 H36C . . 109.5 ?
    H36B C36 H36C . . 109.5 ?
    N33 C37 H37A . . 109.5 ?
    N33 C37 H37B . . 109.5 ?
    H37A C37 H37B . . 109.5 ?
    N33 C37 H37C . . 109.5 ?
    H37A C37 H37C . . 109.5 ?
    H37B C37 H37C . . 109.5 ?
    O14 S1 C38 . . 106.4(3) ?
    O14 S1 C39 . . 107.0(2) ?
    C38 S1 C39 . . 96.9(3) ?
    S1 C38 H38A . . 109.5 ?
    S1 C38 H38B . . 109.5 ?
    H38A C38 H38B . . 109.5 ?
    S1 C38 H38C . . 109.5 ?
    H38A C38 H38C . . 109.5 ?
    H38B C38 H38C . . 109.5 ?
    S1 C39 H39A . . 109.5 ?
    S1 C39 H39B . . 109.5 ?
    H39A C39 H39B . . 109.5 ?
    S1 C39 H39C . . 109.5 ?
    H39A C39 H39C . . 109.5 ?
    H39B C39 H39C . . 109.5 ?
    O15 S2 C41 . . 105.7(5) ?
    O15 S2 C40 . . 103.7(6) ?
    C41 S2 C40 . . 99.7(9) ?
    S2 C40 H40D . . 109.5 ?
    S2 C40 H40E . . 109.5 ?
    H40D C40 H40E . . 109.5 ?
    S2 C40 H40F . . 109.5 ?
    H40D C40 H40F . . 109.5 ?
    H40E C40 H40F . . 109.5 ?
    S2 C41 H41A . . 109.5 ?
    S2 C41 H41B . . 109.5 ?
    H41A C41 H41B . . 109.5 ?
    S2 C41 H41C . . 109.5 ?
    H41A C41 H41C . . 109.5 ?
    H41B C41 H41C . . 109.5 ?
    H40A C40' H40B . . 109.5 ?
    H40A C40' H40C . . 109.5 ?
    H40B C40' H40C . . 109.5 ?
    H41D C41' H41E . . 109.5 ?
    H41D C41' H41F . . 109.5 ?
    H41E C41' H41F . . 109.5 ?
loop_
    _geom_torsion_atom_site_label_1
    _geom_torsion_atom_site_label_2
    _geom_torsion_atom_site_label_3
    _geom_torsion_atom_site_label_4
    _geom_torsion_site_symmetry_1
    _geom_torsion_site_symmetry_2
    _geom_torsion_site_symmetry_3
    _geom_torsion_site_symmetry_4
    _geom_torsion
    _geom_torsion_publ_flag
    C13 O13 C1 O1 . . . . -7.9(5) ?
    C13 O13 C1 C2 . . . . 170.3(3) ?
    O1 C1 C2 C14 . . . . 49.6(4) ?
    O13 C1 C2 C14 . . . . -128.6(3) ?
    O1 C1 C2 C3 . . . . -74.1(4) ?
    O13 C1 C2 C3 . . . . 107.8(3) ?
    C22 O3 C3 C2 . . . . -103.4(3) ?
    C22 O3 C3 C4 . . . . 133.6(3) ?
    C14 C2 C3 O3 . . . . 61.1(3) ?
    C1 C2 C3 O3 . . . . -178.0(2) ?
    C14 C2 C3 C4 . . . . -178.7(3) ?
    C1 C2 C3 C4 . . . . -57.8(3) ?
    O3 C3 C4 C15 . . . . 49.2(3) ?
    C2 C3 C4 C15 . . . . -70.8(3) ?
    O3 C3 C4 C5 . . . . -78.2(3) ?
    C2 C3 C4 C5 . . . . 161.7(2) ?
    C30 O5 C5 C4 . . . . -105.4(3) ?
    C30 O5 C5 C6 . . . . 132.3(3) ?
    C3 C4 C5 O5 . . . . 157.8(2) ?
    C15 C4 C5 O5 . . . . 31.6(4) ?
    C3 C4 C5 C6 . . . . -86.4(3) ?
    C15 C4 C5 C6 . . . . 147.4(3) ?
    O5 C5 C6 O6 . . . . 163.7(2) ?
    C4 C5 C6 O6 . . . . 43.3(3) ?
    O5 C5 C6 C16 . . . . -76.2(3) ?
    C4 C5 C6 C16 . . . . 163.4(3) ?
    O5 C5 C6 C7 . . . . 47.3(3) ?
    C4 C5 C6 C7 . . . . -73.1(3) ?
    O6 C6 C7 C8 . . . . 27.4(4) ?
    C16 C6 C7 C8 . . . . -92.7(4) ?
    C5 C6 C7 C8 . . . . 145.5(3) ?
    C6 C7 C8 C9 . . . . -165.1(3) ?
    C6 C7 C8 C17 . . . . 70.7(5) ?
    C17 C8 C9 O9 . . . . 9.0(5) ?
    C7 C8 C9 O9 . . . . -115.9(4) ?
    C17 C8 C9 C10 . . . . -171.5(3) ?
    C7 C8 C9 C10 . . . . 63.6(4) ?
    O9 C9 C10 C11 . . . . -134.4(4) ?
    C8 C9 C10 C11 . . . . 46.0(4) ?
    O9 C9 C10 C18 . . . . -6.9(5) ?
    C8 C9 C10 C18 . . . . 173.5(3) ?
    C9 C10 C11 O11 . . . . 53.6(4) ?
    C18 C10 C11 O11 . . . . -70.9(4) ?
    C9 C10 C11 C12 . . . . 178.6(3) ?
    C18 C10 C11 C12 . . . . 54.2(4) ?
    O11 C11 C12 O12 . . . . 40.4(4) ?
    C10 C11 C12 O12 . . . . -84.3(4) ?
    O11 C11 C12 C19 . . . . 164.5(3) ?
    C10 C11 C12 C19 . . . . 39.9(4) ?
    O11 C11 C12 C13 . . . . -71.4(3) ?
    C10 C11 C12 C13 . . . . 163.9(3) ?
    C1 O13 C13 C20 . . . . -117.1(3) ?
    C1 O13 C13 C12 . . . . 118.3(3) ?
    O12 C12 C13 O13 . . . . 172.3(3) ?
    C19 C12 C13 O13 . . . . 50.4(4) ?
    C11 C12 C13 O13 . . . . -75.4(3) ?
    O12 C12 C13 C20 . . . . 53.5(4) ?
    C19 C12 C13 C20 . . . . -68.4(4) ?
    C11 C12 C13 C20 . . . . 165.8(3) ?
    O13 C13 C20 C21 . . . . 70.1(4) ?
    C12 C13 C20 C21 . . . . -170.1(3) ?
    C3 O3 C22 O26 . . . . -83.3(3) ?
    C3 O3 C22 C23 . . . . 151.0(3) ?
    C26 O26 C22 O3 . . . . -75.0(3) ?
    C26 O26 C22 C23 . . . . 49.9(4) ?
    O3 C22 C23 C24 . . . . 79.8(4) ?
    O26 C22 C23 C24 . . . . -45.6(4) ?
    C28 O24 C24 C25 . . . . -171.9(3) ?
    C28 O24 C24 C23 . . . . -55.2(4) ?
    C28 O24 C24 C27 . . . . 68.7(4) ?
    C22 C23 C24 O24 . . . . -66.5(4) ?
    C22 C23 C24 C25 . . . . 48.4(4) ?
    C22 C23 C24 C27 . . . . 169.1(3) ?
    O24 C24 C25 O25 . . . . -61.2(3) ?
    C23 C24 C25 O25 . . . . 178.1(3) ?
    C27 C24 C25 O25 . . . . 58.0(4) ?
    O24 C24 C25 C26 . . . . 65.4(3) ?
    C23 C24 C25 C26 . . . . -55.2(4) ?
    C27 C24 C25 C26 . . . . -175.3(3) ?
    C22 O26 C26 C25 . . . . -58.2(3) ?
    C22 O26 C26 C29 . . . . -180.0(3) ?
    O25 C25 C26 O26 . . . . -171.7(3) ?
    C24 C25 C26 O26 . . . . 60.9(4) ?
    O25 C25 C26 C29 . . . . -53.9(4) ?
    C24 C25 C26 C29 . . . . 178.8(3) ?
    C5 O5 C30 O30 . . . . -74.8(3) ?
    C5 O5 C30 C34 . . . . 166.8(2) ?
    C31 O30 C30 O5 . . . . -176.7(3) ?
    C31 O30 C30 C34 . . . . -61.7(3) ?
    C30 O30 C31 C35 . . . . -176.0(3) ?
    C30 O30 C31 C32 . . . . 61.3(4) ?
    O30 C31 C32 C33 . . . . -55.0(4) ?
    C35 C31 C32 C33 . . . . -174.2(3) ?
    C37 N33 C33 C34 . . . . 58.7(4) ?
    C36 N33 C33 C34 . . . . -175.7(3) ?
    C37 N33 C33 C32 . . . . -67.3(4) ?
    C36 N33 C33 C32 . . . . 58.3(4) ?
    C31 C32 C33 N33 . . . . 176.4(3) ?
    C31 C32 C33 C34 . . . . 50.4(4) ?
    N33 C33 C34 O34 . . . . 57.6(3) ?
    C32 C33 C34 O34 . . . . -173.3(3) ?
    N33 C33 C34 C30 . . . . -179.0(3) ?
    C32 C33 C34 C30 . . . . -49.9(4) ?
    O5 C30 C34 O34 . . . . -65.0(3) ?
    O30 C30 C34 O34 . . . . 177.9(2) ?
    O5 C30 C34 C33 . . . . 173.0(3) ?
    O30 C30 C34 C33 . . . . 55.8(3) ?
loop_
    _geom_hbond_atom_site_label_D
    _geom_hbond_atom_site_label_H
    _geom_hbond_atom_site_label_A
    _geom_hbond_site_symmetry_A
    _geom_hbond_distance_DH
    _geom_hbond_distance_HA
    _geom_hbond_distance_DA
    _geom_hbond_angle_DHA
    O6 H6A O7W 1_655 0.82 2.00 2.810(4) 169.9
    O7W H7C O26 1_455 0.845(10) 2.071(15) 2.888(4) 163(4)
    O7W H7D N33 . 0.841(10) 2.038(16) 2.863(4) 166(5)
    O11 H11B O12 . 0.82 2.07 2.575(4) 119.7
    O12 H12A O15 . 0.82 1.85 2.602(8) 152.2
    O12 H12A O15' . 0.82 2.04 2.667(7) 133.5
    O25 H25B O11 1_556 0.82 2.04 2.838(4) 166.1
    O34 H34B O14 . 0.82 1.94 2.747(4) 169.6
_iucr_refine_instructions_details
;
TITL km in P2(1)
CELL 0.71073  11.1716  19.4025  12.0025  90.000 106.245  90.000
ZERR    2.00   0.0007   0.0012   0.0007   0.000   0.001   0.000
LATT -1
SYMM -X, 0.5+Y, -Z
SFAC C H N O S
UNIT 82 163.72 2 32.86 4
TEMP 23
OMIT -2 54
OMIT 0 0 1
OMIT 1 0 0
L.S. 8
EQIV $1 X+1, Y, Z
EQIV $2 X-1, Y, Z
EQIV $3 X, Y, Z+1
HTAB O6 O7W_$1
HTAB O7W O26_$2
HTAB O7W N33
HTAB O11 O12
HTAB O12 O15
HTAB O12 O15'
HTAB O25 O11_$3
HTAB O34 O14
BOND $H
DFIX 0.84 0.01 O7W H7C
DFIX 0.84 0.01 O7W H7D
DFIX 1.35 0.01 H7C H7D
EXYZ S2 S2'
EADP S2 S2'
SADI 0.001 S2 O15 S2' O15'
SADI 0.001 S2 C40 S2 C41 S2' C40' S2' C41'
DELU 0.001 S2 O15 S2' O15' S2 C40 S2' C40' S2 C41 S2' C41'
EADP O15 O15'
EADP C40 C40'
EADP C41 C41'
FMAP 2
PLAN 20
CONF
ACTA
WGHT    0.062000    0.610000
FVAR       0.56936   0.48178
O1    4    0.925869    0.730506    0.704395    11.00000    0.06065    0.09994 =
         0.04662    0.00652    0.02134    0.02320
O3    4    0.895090    0.711886    1.065665    11.00000    0.04161    0.05269 =
         0.03365    0.00097    0.01550    0.00131
O5    4    0.661986    0.542874    0.939907    11.00000    0.03764    0.04342 =
         0.03680    0.00285    0.01742   -0.00560
O6    4    0.924873    0.566350    0.821569    11.00000    0.04472    0.05306 =
         0.05925   -0.00083    0.02723   -0.00221
AFIX 147
H6A   2    0.989965    0.564998    0.874285    11.00000   -1.50000
AFIX   0
O7W   4    0.147030    0.579836    1.001573    11.00000    0.05530    0.08887 =
         0.06595    0.00204    0.01953    0.01395
H7C   2    0.129293    0.591877    1.062717    11.00000    0.11021
H7D   2    0.206779    0.551915    1.022225    11.00000    0.09378
O8W   4    0.584489    0.927579    0.258250     0.43196    0.09801    0.10655 =
         0.10792    0.03517    0.01819    0.00761
O9    4    0.597760    0.472114    0.464846    11.00000    0.13261    0.07105 =
         0.08467   -0.03598    0.02560   -0.02718
O11   4    0.722749    0.639091    0.447613    11.00000    0.07194    0.06000 =
         0.05733    0.00003    0.03285   -0.00401
AFIX 147
H11B  2    0.696117    0.664514    0.391565    11.00000   -1.50000
AFIX   0
O12   4    0.555185    0.733807    0.390972    11.00000    0.07892    0.09559 =
         0.04264   -0.00856   -0.00454    0.01298
AFIX 147
H12A  2    0.481686    0.745437    0.371406    11.00000   -1.50000
AFIX   0
O13   4    0.733602    0.770748    0.688862    11.00000    0.04420    0.05253 =
         0.03480   -0.00154    0.00954    0.00209
O24   4    0.855155    0.731338    1.308361    11.00000    0.05510    0.06017 =
         0.05370    0.01527    0.01871    0.01104
O25   4    0.980390    0.629950    1.462928    11.00000    0.06057    0.07736 =
         0.04676    0.02028    0.02297    0.00786
AFIX 147
H25B  2    0.905742    0.637997    1.450458    11.00000   -1.50000
AFIX   0
O26   4    1.037742    0.632196    1.176116    11.00000    0.04824    0.05964 =
         0.04180    0.00544    0.01552    0.00919
O30   4    0.706429    0.472510    1.097598    11.00000    0.04604    0.06143 =
         0.04896    0.01729    0.01852    0.00722
O34   4    0.420967    0.568501    0.957731    11.00000    0.04532    0.05376 =
         0.06239    0.01574    0.02539    0.01094
AFIX 147
H34B  2    0.419927    0.571688    0.889342    11.00000   -1.50000
AFIX   0
N33   3    0.319260    0.468494    1.075036    11.00000    0.04617    0.05174 =
         0.04827   -0.00269    0.02349   -0.01177
C1    1    0.849753    0.752025    0.748632    11.00000    0.04444    0.03447 =
         0.04032    0.00539    0.01616   -0.00368
C2    1    0.872470    0.763948    0.877939    11.00000    0.04187    0.03896 =
         0.03595   -0.00225    0.01088   -0.00190
AFIX  13
H2A   2    0.803675    0.791738    0.889508    11.00000   -1.20000
AFIX   0
C3    1    0.877736    0.695724    0.945049    11.00000    0.03502    0.03381 =
         0.03227    0.00193    0.01064    0.00283
AFIX  13
H3A   2    0.949080    0.668621    0.937498    11.00000   -1.20000
AFIX   0
C4    1    0.758024    0.652151    0.901821    11.00000    0.03182    0.03842 =
         0.03956    0.00223    0.01148    0.00027
AFIX  13
H4A   2    0.736016    0.652386    0.816845    11.00000   -1.20000
AFIX   0
C5    1    0.778976    0.575939    0.940393    11.00000    0.02934    0.03804 =
         0.03769    0.00563    0.01193   -0.00263
AFIX  13
H5A   2    0.836818    0.573602    1.018546    11.00000   -1.20000
AFIX   0
C6    1    0.828383    0.529941    0.856417    11.00000    0.04251    0.03949 =
         0.05597    0.00387    0.02292   -0.00144
C7    1    0.720345    0.517393    0.745193    11.00000    0.05250    0.04595 =
         0.04803   -0.00678    0.02359   -0.00536
AFIX  23
H7A   2    0.678783    0.474973    0.755579    11.00000   -1.20000
H7B   2    0.660472    0.554460    0.738454    11.00000   -1.20000
AFIX   0
C8    1    0.754018    0.512349    0.629344    11.00000    0.07503    0.03779 =
         0.05807   -0.00881    0.03649   -0.00273
AFIX  13
H8A   2    0.807944    0.551497    0.624955    11.00000   -1.20000
AFIX   0
C9    1    0.635333    0.519278    0.531457    11.00000    0.08270    0.05399 =
         0.05094   -0.01459    0.03154   -0.02033
C10   1    0.561546    0.586816    0.517390    11.00000    0.05621    0.07061 =
         0.04000   -0.01126    0.01411   -0.01675
AFIX  13
H10A  2    0.524248    0.589724    0.582068    11.00000   -1.20000
AFIX   0
C11   1    0.650493    0.648458    0.528145    11.00000    0.04545    0.06131 =
         0.03826   -0.00581    0.01374   -0.00955
AFIX  13
H11A  2    0.708832    0.646297    0.606078    11.00000   -1.20000
AFIX   0
C12   1    0.594283    0.721265    0.513749    11.00000    0.04825    0.06014 =
         0.04122   -0.00284    0.00439   -0.00069
C13   1    0.700142    0.773617    0.561997    11.00000    0.05917    0.04784 =
         0.03429    0.00231    0.00956   -0.00021
AFIX  13
H13A  2    0.772809    0.760377    0.536288    11.00000   -1.20000
AFIX   0
C14   1    0.991799    0.805108    0.919866    11.00000    0.06323    0.05254 =
         0.05201    0.00873    0.01109   -0.01583
AFIX  33
H14A  2    0.984449    0.847106    0.876180    11.00000   -1.50000
H14B  2    1.060314    0.778544    0.909337    11.00000   -1.50000
H14C  2    1.006287    0.815769    1.000663    11.00000   -1.50000
AFIX   0
C15   1    0.648356    0.686176    0.936157    11.00000    0.03963    0.04196 =
         0.09593    0.00612    0.02805    0.00377
AFIX  33
H15A  2    0.640052    0.733244    0.910482    11.00000   -1.50000
H15B  2    0.664196    0.684735    1.018968    11.00000   -1.50000
H15C  2    0.572708    0.661680    0.900347    11.00000   -1.50000
AFIX   0
C16   1    0.881458    0.463501    0.916741    11.00000    0.06202    0.04273 =
         0.07309    0.00294    0.02684    0.00618
AFIX  33
H16A  2    0.913644    0.435931    0.865257    11.00000   -1.50000
H16B  2    0.816924    0.438527    0.937908    11.00000   -1.50000
H16C  2    0.947421    0.473965    0.985265    11.00000   -1.50000
AFIX   0
C17   1    0.824988    0.445652    0.618690    11.00000    0.12727    0.08136 =
         0.09260   -0.01851    0.06238    0.02257
AFIX  33
H17A  2    0.844426    0.445375    0.545678    11.00000   -1.50000
H17B  2    0.773947    0.406480    0.622928    11.00000   -1.50000
H17C  2    0.900786    0.443564    0.680829    11.00000   -1.50000
AFIX   0
C18   1    0.453174    0.584628    0.403968    11.00000    0.08166    0.10372 =
         0.06118   -0.01678   -0.00088   -0.03287
AFIX  33
H18A  2    0.403259    0.544356    0.403995    11.00000   -1.50000
H18B  2    0.486551    0.583070    0.338487    11.00000   -1.50000
H18C  2    0.402539    0.625100    0.399118    11.00000   -1.50000
AFIX   0
C19   1    0.489809    0.730888    0.569951    11.00000    0.04916    0.09243 =
         0.07999   -0.01092    0.01356    0.00358
AFIX  33
H19A  2    0.425058    0.697927    0.538586    11.00000   -1.50000
H19B  2    0.456659    0.776663    0.554686    11.00000   -1.50000
H19C  2    0.521471    0.724172    0.652216    11.00000   -1.50000
AFIX   0
C20   1    0.667826    0.848894    0.528907    11.00000    0.09697    0.05483 =
         0.04739    0.00054    0.00637   -0.00014
AFIX  23
H20A  2    0.629191    0.851725    0.445920    11.00000   -1.20000
H20B  2    0.607580    0.864870    0.567681    11.00000   -1.20000
AFIX   0
C21   1    0.780429    0.895836    0.560824    11.00000    0.14361    0.04991 =
         0.07168   -0.00169    0.04430   -0.01126
AFIX  33
H21A  2    0.754903    0.942274    0.538630    11.00000   -1.50000
H21B  2    0.839485    0.881112    0.521012    11.00000   -1.50000
H21C  2    0.818347    0.893906    0.643081    11.00000   -1.50000
AFIX   0
C22   1    1.016848    0.701968    1.139963    11.00000    0.03830    0.05823 =
         0.03893    0.00106    0.01399   -0.00498
AFIX  13
H22A  2    1.075601    0.713071    1.095361    11.00000   -1.20000
AFIX   0
C23   1    1.042460    0.751277    1.241973    11.00000    0.05761    0.06262 =
         0.04102   -0.00047    0.01510   -0.01326
AFIX  23
H23A  2    1.009465    0.796179    1.213546    11.00000   -1.20000
H23B  2    1.132027    0.756069    1.273377    11.00000   -1.20000
AFIX   0
C24   1    0.987961    0.730441    1.340610    11.00000    0.06026    0.05480 =
         0.03753   -0.00077    0.01713   -0.00813
C25   1    1.022302    0.655287    1.369416    11.00000    0.03908    0.06862 =
         0.03609    0.00791    0.01209    0.00251
AFIX  13
H25A  2    1.113560    0.652851    1.394109    11.00000   -1.20000
AFIX   0
C26   1    0.978734    0.610545    1.262519    11.00000    0.04135    0.05575 =
         0.04399    0.00886    0.01048    0.00516
AFIX  13
H26A  2    0.888062    0.614534    1.231175    11.00000   -1.20000
AFIX   0
C27   1    1.041373    0.776509    1.446300    11.00000    0.10354    0.07472 =
         0.04490   -0.01400    0.02829   -0.01870
AFIX  33
H27A  2    1.019640    0.823638    1.425952    11.00000   -1.50000
H27B  2    1.130479    0.771942    1.471110    11.00000   -1.50000
H27C  2    1.007516    0.762852    1.508157    11.00000   -1.50000
AFIX   0
C28   1    0.794173    0.792730    1.262080    11.00000    0.09836    0.06738 =
         0.06774    0.01397    0.02464    0.03047
AFIX 137
H28A  2    0.839594    0.831459    1.302720    11.00000   -1.50000
H28B  2    0.711285    0.792772    1.270682    11.00000   -1.50000
H28C  2    0.790033    0.795844    1.181264    11.00000   -1.50000
AFIX   0
C29   1    1.013623    0.535630    1.287197    11.00000    0.10677    0.04950 =
         0.06364    0.00960    0.02459    0.01506
AFIX  33
H29A  2    0.982728    0.509158    1.217477    11.00000   -1.50000
H29B  2    0.977571    0.518748    1.345742    11.00000   -1.50000
H29C  2    1.102713    0.531437    1.314037    11.00000   -1.50000
AFIX   0
C30   1    0.634387    0.529438    1.043169    11.00000    0.04398    0.03490 =
         0.03798    0.00016    0.01658   -0.00085
AFIX  13
H30A  2    0.651155    0.569954    1.093932    11.00000   -1.20000
AFIX   0
C31   1    0.678074    0.452355    1.203766    11.00000    0.05282    0.06867 =
         0.04522    0.01711    0.01621   -0.00181
AFIX  13
H31A  2    0.692641    0.491693    1.257091    11.00000   -1.20000
AFIX   0
C32   1    0.542262    0.430940    1.176634    11.00000    0.06331    0.06193 =
         0.05192    0.01263    0.02557   -0.00824
AFIX  23
H32A  2    0.522534    0.420580    1.248568    11.00000   -1.20000
H32B  2    0.529549    0.389291    1.130087    11.00000   -1.20000
AFIX   0
C33   1    0.454226    0.486769    1.111669    11.00000    0.04160    0.04835 =
         0.03615   -0.00319    0.01422   -0.00728
AFIX  13
H33A  2    0.463116    0.526045    1.164703    11.00000   -1.20000
AFIX   0
C34   1    0.495112    0.511404    1.008573    11.00000    0.03974    0.03865 =
         0.03926    0.00061    0.01737   -0.00039
AFIX  13
H34A  2    0.480685    0.474131    0.951244    11.00000   -1.20000
AFIX   0
C35   1    0.766937    0.394958    1.257374    11.00000    0.07407    0.09399 =
         0.07810    0.04068    0.01590    0.00549
AFIX  33
H35A  2    0.851209    0.411151    1.272906    11.00000   -1.50000
H35B  2    0.754596    0.356692    1.204671    11.00000   -1.50000
H35C  2    0.751474    0.380558    1.328611    11.00000   -1.50000
AFIX   0
C36   1    0.275693    0.449407    1.175643    11.00000    0.07176    0.08204 =
         0.06471   -0.01203    0.04269   -0.02436
AFIX 137
H36A  2    0.186331    0.446601    1.152523    11.00000   -1.50000
H36B  2    0.302167    0.483655    1.235191    11.00000   -1.50000
H36C  2    0.310129    0.405499    1.204916    11.00000   -1.50000
AFIX   0
C37   1    0.285282    0.415519    0.986814    11.00000    0.05481    0.05533 =
         0.06307   -0.00798    0.01815   -0.01207
AFIX 137
H37A  2    0.325855    0.373111    1.016948    11.00000   -1.50000
H37B  2    0.310905    0.429304    0.920161    11.00000   -1.50000
H37C  2    0.196560    0.409023    0.964845    11.00000   -1.50000
AFIX   0
S1    5    0.256005    0.599706    0.655054    11.00000    0.05501    0.12593 =
         0.05122    0.02439    0.01576    0.01386
O14   4    0.384931    0.579596    0.722432    11.00000    0.06103    0.14150 =
         0.07190    0.02406    0.02557    0.02665
C38   1    0.210275    0.664862    0.733383    11.00000    0.11198    0.11824 =
         0.11584    0.00733    0.01881    0.04505
AFIX 137
H38A  2    0.228129    0.651423    0.813337    11.00000   -1.50000
H38B  2    0.122397    0.672866    0.702555    11.00000   -1.50000
H38C  2    0.255001    0.706339    0.727587    11.00000   -1.50000
AFIX   0
C39   1    0.153709    0.535085    0.680450    11.00000    0.08634    0.14018 =
         0.09636    0.02257    0.02456    0.00025
AFIX 137
H39A  2    0.159598    0.494691    0.636093    11.00000   -1.50000
H39B  2    0.069617    0.552019    0.657453    11.00000   -1.50000
H39C  2    0.176717    0.523678    0.761505    11.00000   -1.50000
AFIX   0
PART   1
S2    5    0.323159    0.780190    0.138496    21.00000    0.05562    0.11012 =
         0.07651    0.02196    0.00672    0.00362
O15   4    0.331231    0.760239    0.260993    21.00000    0.10373    0.10751 =
         0.07811    0.01900    0.01385   -0.00276
C40   1    0.394508    0.712172    0.088358    21.00000    0.16009    0.12073 =
         0.10251    0.01028    0.03185    0.03232
AFIX  33
H40D  2    0.342957    0.671865    0.080393    21.00000   -1.50000
H40E  2    0.474087    0.703052    0.142589    21.00000   -1.50000
H40F  2    0.405975    0.723945    0.014337    21.00000   -1.50000
AFIX   0
C41   1    0.435361    0.843438    0.148480    21.00000    0.13578    0.14819 =
         0.10619   -0.01404    0.05447   -0.05226
AFIX  33
H41A  2    0.409485    0.885034    0.178365    21.00000   -1.50000
H41B  2    0.445566    0.852112    0.072922    21.00000   -1.50000
H41C  2    0.513144    0.828180    0.199679    21.00000   -1.50000
AFIX   0
PART   2
S2'   5    0.323159    0.780190    0.138496   -21.00000    0.05562    0.11012 =
         0.07651    0.02196    0.00672    0.00362
O15'  4    0.382063    0.814006    0.253014   -21.00000    0.10373    0.10751 =
         0.07811    0.01900    0.01385   -0.00276
C40'  1    0.384120    0.697611    0.144954   -21.00000    0.16009    0.12073 =
         0.10251    0.01028    0.03185    0.03232
AFIX  33
H40A  2    0.350324    0.669580    0.194737   -21.00000   -1.50000
H40B  2    0.473208    0.699549    0.175213   -21.00000   -1.50000
H40C  2    0.362575    0.677992    0.068487   -21.00000   -1.50000
AFIX   0
C41'  1    0.408371    0.813909    0.050619   -21.00000    0.13578    0.14819 =
         0.10619   -0.01404    0.05447   -0.05226
AFIX  33
H41D  2    0.388669    0.861866    0.036696   -21.00000   -1.50000
H41E  2    0.387795    0.789596   -0.021928   -21.00000   -1.50000
H41F  2    0.495811    0.808928    0.088452   -21.00000   -1.50000
PART 0
HKLF 4
REM  km in P2(1)
REM R1 =  0.0621 for   7109 Fo > 4sig(Fo)  and  0.0990 for all  10520 data
REM    579 parameters refined using     23 restraints
END
WGHT      0.0618      0.6451
REM Highest difference peak  0.373,  deepest hole -0.340,  1-sigma level  0.040
Q1    1   0.3307  0.7155  0.2390  11.00000  0.05    0.37
Q2    1   0.3399  0.7943  0.2807  11.00000  0.05    0.25
Q3    1   0.4797  0.7633  0.1120  11.00000  0.05    0.25
Q4    1   0.3567  0.7264 -0.0142  11.00000  0.05    0.22
Q5    1   0.3843  0.8399  0.1662  11.00000  0.05    0.22
Q6    1   0.7381  0.6393  0.5795  11.00000  0.05    0.18
Q7    1   0.4528  0.8390  0.1112  11.00000  0.05    0.17
Q8    1   0.3284  0.7682  0.0305  11.00000  0.05    0.17
Q9    1   0.5142  0.6614  0.6424  11.00000  0.05    0.17
Q10   1   0.6037  0.9510  0.3534  11.00000  0.05    0.16
Q11   1   1.0192  0.4848  1.4299  11.00000  0.05    0.14
Q12   1   0.4199  0.5508  1.1220  11.00000  0.05    0.14
Q13   1   0.8316  0.6885  1.2772  11.00000  0.05    0.13
Q14   1   1.1529  0.6968  1.5427  11.00000  0.05    0.13
Q15   1   1.0375  0.6042  1.5316  11.00000  0.05    0.13
Q16   1   0.5071  0.6967  0.1865  11.00000  0.05    0.13
Q17   1   1.2220  0.7565  1.4621  11.00000  0.05    0.13
Q18   1   0.0666  0.6900  0.8180  11.00000  0.05    0.13
Q19   1   0.3088  0.5941  0.2982  11.00000  0.05    0.13
Q20   1   0.9620  0.5837  1.4735  11.00000  0.05    0.13
;
data_global
_journal_date_recd_electronic     2012-01-27
_journal_date_accepted     2012-02-06
_journal_name_full     'Acta Crystallographica, Section E'
_journal_year     2012
_journal_volume     68
_journal_issue      3
_journal_page_first     o700
_journal_page_last     o701
_journal_paper_category     QO
_journal_paper_doi     10.1107/S1600536812005223
_journal_coeditor_code     SJ5188
_publ_contact_author_name     'Martin U. Schmidt'
_publ_contact_author_address
;
Institute of Inorganic and Analytical Chemistry
University of Frankfurt
Max-von-Laue-Strasse 7
60438 Frankfurt
Germany
;
_publ_contact_author_email     m.schmidt@chemie.uni-frankfurt.de
_publ_contact_author_fax     '+49 69 798 29235'
_publ_contact_author_phone     '+49 69 798 29171'
_publ_section_title
;
Erythromycin A dimethyl sulfoxide disolvate 1.43-hydrate
;
loop_
    _publ_author_name
    _publ_author_address
    'Br\"uning, J\"urgen'
;
Institute of Inorganic and Analytical Chemistry
University of Frankfurt
Max-von-Laue-Strasse 7
60438 Frankfurt
Germany
;
    'Trepte, Tanja K.'
;
Institute of Inorganic and Analytical Chemistry
University of Frankfurt
Max-von-Laue-Strasse 7
60438 Frankfurt
Germany
;
    'Bats, Jan W.'
;
Institute of Organic Chemistry and Chemical Biology
University of Frankfurt
Max-von-Laue-Strasse 7
60438 Frankfurt
Germany
;
    'Schmidt, Martin U.'
;
Institute of Inorganic and Analytical Chemistry
University of Frankfurt
Max-von-Laue-Strasse 7
60438 Frankfurt
Germany
;
