# Supplementary material for: Erythromycin A dimethyl sulfoxide disolvate 1.43-hydrate
Source: Acta Crystallogr Sect E Struct Rep Online. 2012 Feb 17;68(Pt 3):o700–1. doi: 10.1107/S1600536812005223 (PMC3295479; doi:10.1107/S1600536812005223)
Supplement: Supplementary file 2 [file e-68-0o700-Isup2.hkl]

# 
# h,k,l, Fc-squared, Fo-squared, sigma(Fo-squared) and status flag 
# 
data_I
_shelx_title ' km in P2(1)' 
_shelx_refln_list_code          4 
_shelx_F_calc_maximum      177.04 
_exptl_crystal_F_000       996.60 
_reflns_d_resolution_high  0.7828 
 
loop_ 
 _symmetry_equiv_pos_as_xyz 
 'x, y, z' 
 '-x, y+1/2, -z' 
 
_cell_length_a    11.1716 
_cell_length_b    19.4025 
_cell_length_c    12.0025 
_cell_angle_alpha  90.000 
_cell_angle_beta  106.245 
_cell_angle_gamma  90.000 
 
_shelx_F_squared_multiplier     1.000 
 
loop_ 
 _refln_index_h 
 _refln_index_k 
 _refln_index_l 
 _refln_F_squared_calc 
 _refln_F_squared_meas 
 _refln_F_squared_sigma 
 _refln_observed_status 
   0 -24   0       32.43       21.50     21.29 o 
   1 -24   0       12.57       13.23     23.63 o 
   2 -24   0        3.54       23.32     21.22 o 
   3 -24   0        4.11       91.71     28.69 o 
   1 -23   0        9.02       11.19     13.65 o 
   2 -23   0        9.35       59.15     15.83 o 
   3 -23   0        2.59       10.37     13.37 o 
   5 -23   0       19.98       25.08     21.29 o 
   0 -22   0        7.64       72.15     24.00 o 
   1 -22   0       11.24       33.66     24.48 o 
   2 -22   0       11.42       11.48     17.95 o 
   3 -22   0       18.67       19.07     13.43 o 
   4 -22   0        3.38       21.76     15.01 o 
   5 -22   0       50.59       40.96     14.08 o 
   1 -21   0        9.46        3.60     10.48 o 
   2 -21   0       33.50       31.53     13.07 o 
   3 -21   0        1.70       -2.43     10.71 o 
   4 -21   0        0.80        6.47     10.45 o 
   5 -21   0        6.64       22.18     17.77 o 
   6 -21   0        2.38       -4.04     18.26 o 
   0 -20   0       44.86       22.89     17.27 o 
   1 -20   0       37.47       37.90     12.64 o 
   2 -20   0        5.86       13.61     14.42 o 
   3 -20   0        3.05       -6.91     13.42 o 
   4 -20   0        0.73        6.65     10.77 o 
   5 -20   0       21.59       20.71     12.06 o 
   6 -20   0       24.32       12.55     12.33 o 
   7 -20   0        4.93       57.16     23.26 o 
   1 -19   0       20.83       34.82     11.91 o 
   2 -19   0       43.29       49.94     12.23 o 
   3 -19   0        1.38        4.90     13.54 o 
   4 -19   0       15.14       12.64      9.93 o 
   5 -19   0       67.20       92.03     15.83 o 
   6 -19   0       26.91       37.22     12.39 o 
   7 -19   0        8.93       14.07     17.27 o 
   8 -19   0       11.03        0.83     20.27 o 
   0 -18   0      179.41      194.10     22.18 o 
   1 -18   0        1.24       -0.89      8.86 o 
   2 -18   0        0.33       13.80     14.48 o 
   3 -18   0        4.47        2.87     13.57 o 
   4 -18   0       29.87       25.50     10.81 o 
   5 -18   0        6.14       10.50      9.48 o 
   6 -18   0       16.89       13.75     13.34 o 
   7 -18   0       35.36       62.93     21.59 o 
   8 -18   0        4.56        4.16     16.78 o 
   9 -18   0        3.06        9.81     19.71 o 
   1 -17   0       88.73       96.55     17.81 o 
   2 -17   0       38.38       23.07      8.96 o 
   3 -17   0       38.24       58.81     11.28 o 
   4 -17   0       12.74       14.91      9.33 o 
   5 -17   0       13.22       26.39     10.40 o 
   6 -17   0       44.12       57.71     11.97 o 
   7 -17   0       83.17       66.45     19.25 o 
   8 -17   0        1.78       -5.98     16.44 o 
   9 -17   0        3.71       18.35     18.48 o 
   1 -16   0       87.17      130.33     14.25 o 
   2 -16   0      463.92      440.98     21.16 o 
   3 -16   0       74.88       83.93     10.89 o 
   4 -16   0        0.85        7.64      7.90 o 
   5 -16   0       50.10       53.36     13.51 o 
   6 -16   0       22.86       17.77      7.55 o 
   7 -16   0        2.17        7.99     16.50 o 
   8 -16   0       34.95       41.96     11.56 o 
   9 -16   0        4.41        1.54     11.38 o 
   1 -15   0      178.78      163.30     24.06 o 
   2 -15   0      119.85      119.89      8.95 o 
   3 -15   0      436.69      442.03     15.74 o 
   4 -15   0       23.66       49.52      7.78 o 
   5 -15   0      108.69      114.40      9.16 o 
   6 -15   0       60.88       51.09      8.59 o 
   7 -15   0      126.18      149.81     19.83 o 
   8 -15   0       30.92       33.09     10.81 o 
   9 -15   0        6.38       22.02     11.64 o 
  10 -15   0       10.47       16.04     19.09 o 
   0 -14   0      134.25      159.23     10.48 o 
   1 -14   0       59.36       64.12      7.69 o 
   2 -14   0       75.90       64.91      7.13 o 
   3 -14   0      377.20      342.06     20.87 o 
   4 -14   0       89.32       84.33      8.20 o 
   5 -14   0      157.20      141.90      9.30 o 
   6 -14   0      109.27       86.40      8.93 o 
   7 -14   0       25.41       15.51      6.87 o 
   8 -14   0       42.16       47.70     19.47 o 
   9 -14   0       21.02       19.65     11.58 o 
  10 -14   0       19.84       30.04     12.14 o 
  11 -14   0        1.77       -9.50     14.93 o 
   1 -13   0       59.04       52.27      7.96 o 
   2 -13   0      147.60      137.37      6.67 o 
   3 -13   0       99.71       91.55      6.23 o 
   4 -13   0       23.99       23.51      4.99 o 
   5 -13   0      350.52      356.71     13.85 o 
   6 -13   0       62.13       64.16      8.07 o 
   7 -13   0      204.82      215.81     11.29 o 
   8 -13   0       17.28        6.75      9.57 o 
   9 -13   0       20.59       25.74     10.12 o 
  10 -13   0        7.38        6.63     10.60 o 
  11 -13   0       16.10       27.30     17.00 o 
   0 -12   0      244.16      269.55     12.66 o 
   1 -12   0      451.30      457.89     11.65 o 
   2 -12   0      587.14      546.00     12.16 o 
   3 -12   0     1037.49     1069.33     24.34 o 
   4 -12   0       68.65       80.64     10.67 o 
   5 -12   0      140.46      162.70      9.16 o 
   6 -12   0      374.52      361.93     14.02 o 
   7 -12   0        3.12       14.47      6.89 o 
   8 -12   0       37.71       24.00     21.04 o 
   9 -12   0       31.74       33.25     11.15 o 
  10 -12   0       87.97       90.63     28.78 o 
  11 -12   0        9.34       26.13     16.20 o 
   1 -11   0      961.79      927.05     26.87 o 
   2 -11   0       26.22       20.87      4.55 o 
   3 -11   0      305.12      350.44     10.39 o 
   4 -11   0      217.55      271.99      9.33 o 
   5 -11   0       64.52       44.97      5.46 o 
   6 -11   0       40.69       47.85      7.57 o 
   7 -11   0       80.03       75.00      7.01 o 
   8 -11   0        8.16        9.55      8.63 o 
   9 -11   0        3.05        3.22      7.78 o 
  10 -11   0        1.16       10.44     10.59 o 
  11 -11   0       34.95       66.32     19.77 o 
  12 -11   0       16.93        8.98     15.64 o 
   0 -10   0      487.82      519.64     21.90 o 
   1 -10   0      578.00      617.49     14.04 o 
   2 -10   0     1550.49     1540.10     32.69 o 
   3 -10   0      272.45      253.74      9.93 o 
   4 -10   0      495.50      516.31     18.15 o 
   5 -10   0      207.99      228.44     11.69 o 
   6 -10   0      250.53      219.07     10.45 o 
   7 -10   0        4.07       10.00      6.23 o 
   8 -10   0      217.41      239.84     10.11 o 
   9 -10   0      119.55      115.97     15.73 o 
  10 -10   0       29.50       13.74      9.81 o 
  11 -10   0       81.39      102.23     19.96 o 
   1  -9   0     1484.22     1678.44     30.43 o 
   2  -9   0     1194.13     1329.54     28.32 o 
   3  -9   0      847.92      846.10     19.17 o 
   4  -9   0      175.02      143.19      6.48 o 
   5  -9   0       45.62       76.51      9.76 o 
   6  -9   0       40.79       45.68      5.51 o 
   7  -9   0       41.49       46.87      5.82 o 
   8  -9   0       70.35       60.14      6.57 o 
   9  -9   0      174.48      174.85     11.34 o 
  10  -9   0      106.60      139.60     14.00 o 
  11  -9   0      107.51      127.43     18.66 o 
  12  -9   0        0.24        0.22     14.99 o 
   0  -8   0       42.51       60.98      5.02 o 
   1  -8   0      690.92      781.89     23.25 o 
   2  -8   0     2551.35     2717.22     55.10 o 
   3  -8   0     1134.11     1018.41     22.28 o 
   4  -8   0     2250.68     2432.04     50.13 o 
   5  -8   0      216.73      216.56      8.09 o 
   6  -8   0      618.11      572.97     14.98 o 
   7  -8   0      283.95      262.29     10.96 o 
   8  -8   0       35.18       31.94      7.47 o 
   9  -8   0      120.17      116.30     10.11 o 
  10  -8   0       42.40       25.69      8.37 o 
  11  -8   0        3.50       12.99     15.33 o 
  12  -8   0        1.22       -9.44     13.30 o 
   1  -7   0      596.52      659.30     14.67 o 
   2  -7   0     2486.57     2740.25     55.31 o 
   3  -7   0     4431.42     4560.80     91.15 o 
   4  -7   0      723.45      701.73     16.34 o 
   5  -7   0      270.39      253.00      8.32 o 
   6  -7   0      133.38      142.37      7.04 o 
   7  -7   0      684.68      714.45     18.17 o 
   8  -7   0      802.23      785.60     20.11 o 
   9  -7   0      135.92      128.97     10.21 o 
  10  -7   0      127.89      133.16     10.95 o 
  11  -7   0       90.99       99.81     13.63 o 
  12  -7   0       19.29       23.89     11.30 o 
   0  -6   0     8075.35     7480.32    199.20 o 
   1  -6   0      210.62      257.03      7.70 o 
   2  -6   0     1651.60     1514.37     31.26 o 
   3  -6   0     4686.72     4661.53     92.94 o 
   4  -6   0     2910.22     3235.67     65.45 o 
   5  -6   0      280.53      291.54      9.63 o 
   6  -6   0      498.71      397.12     11.29 o 
   7  -6   0      716.53      670.70     20.25 o 
   8  -6   0      146.30      130.29      9.03 o 
   9  -6   0        2.60       -1.75      7.55 o 
  10  -6   0       28.98       35.84      8.87 o 
  11  -6   0       46.39       75.91     16.04 o 
  12  -6   0       11.65       20.92     11.22 o 
  13  -6   0        9.52       -4.97     14.93 o 
   1  -5   0     7513.26     6825.55    134.46 o 
   2  -5   0     2342.24     2076.25     42.00 o 
   3  -5   0      828.47      849.52     18.45 o 
   4  -5   0      534.53      491.57     12.02 o 
   5  -5   0      726.12      715.20     16.73 o 
   6  -5   0      142.25      135.26      6.34 o 
   7  -5   0      398.38      394.41     11.71 o 
   8  -5   0       55.33       54.17      5.99 o 
   9  -5   0        0.88       -1.39     10.12 o 
  10  -5   0       35.09       29.15      8.66 o 
  11  -5   0       47.85       48.39     10.97 o 
  12  -5   0        5.97        8.92     16.10 o 
  13  -5   0       12.06       33.59     13.88 o 
   0  -4   0    15478.26    15103.78    399.92 o 
   1  -4   0      398.56      422.42      9.38 o 
   2  -4   0      354.64      356.60      8.50 o 
   3  -4   0      240.24      215.46      6.30 o 
   4  -4   0     2098.19     2148.80     44.02 o 
   5  -4   0     2803.90     2971.80     60.50 o 
   6  -4   0      787.04      891.06     20.53 o 
   7  -4   0       65.64       61.28      5.37 o 
   8  -4   0       89.96       95.90      6.84 o 
   9  -4   0        9.99       10.73      8.12 o 
  10  -4   0       98.32       96.70     11.35 o 
  11  -4   0       25.57       51.43     13.13 o 
  12  -4   0       42.05       46.24     21.81 o 
  13  -4   0        5.35       14.12     12.15 o 
   1  -3   0     3263.15     3329.70     65.82 o 
   2  -3   0     4336.38     4147.39     82.06 o 
   3  -3   0     2509.51     2530.30     50.90 o 
   4  -3   0     4345.21     4528.01     90.30 o 
   5  -3   0       44.85       45.54      4.01 o 
   6  -3   0     1430.17     1559.29     29.53 o 
   7  -3   0     1151.66     1193.06     23.62 o 
   8  -3   0      415.80      441.17     15.48 o 
   9  -3   0      128.64      130.09      9.61 o 
  10  -3   0       45.36       47.80     10.04 o 
  11  -3   0       13.41       23.60     12.37 o 
  12  -3   0        8.27       22.40     10.61 o 
  13  -3   0        3.00       24.09     16.10 o 
   0  -2   0    19028.09    18962.15    501.73 o 
   1  -2   0     9842.40     9406.21    184.26 o 
   2  -2   0     6646.88     6557.85    129.04 o 
   3  -2   0      856.39      848.21     18.09 o 
   4  -2   0       99.04       84.71      5.56 o 
   5  -2   0      540.94      571.16     12.78 o 
   6  -2   0      335.23      348.81      9.72 o 
   7  -2   0       25.40       25.94      4.44 o 
   8  -2   0      497.82      512.96     16.84 o 
   9  -2   0       87.38      114.62      9.53 o 
  10  -2   0      149.47      139.24     13.03 o 
  11  -2   0       53.73       58.16     15.16 o 
  12  -2   0       18.39       21.74     10.46 o 
  13  -2   0       16.65       21.58     17.44 o 
   1  -1   0     6984.37     6885.90    134.89 o 
   2  -1   0     2437.85     2433.11     45.14 o 
   3  -1   0      250.17      230.48      5.10 o 
   4  -1   0     1437.85     1395.23     24.39 o 
   5  -1   0      479.15      461.73     10.57 o 
   6  -1   0      660.58      686.84     14.94 o 
   7  -1   0      390.77      414.50     10.74 o 
   8  -1   0      352.54      339.62     14.64 o 
   9  -1   0       19.96        9.80      5.90 o 
  10  -1   0       18.62       39.57      9.99 o 
  11  -1   0        0.89       13.29     11.21 o 
  12  -1   0       23.57       10.43      9.95 o 
  13  -1   0       38.47       32.84     12.95 o 
   2   0   0      921.53      785.14     14.98 o 
   3   0   0     8132.82     7533.29    137.22 o 
   4   0   0      648.21      787.67     15.93 o 
   5   0   0       53.22       67.65      3.71 o 
   6   0   0      275.32      338.78     13.10 o 
   7   0   0     1029.85     1011.78     24.52 o 
   8   0   0      166.76      173.86     13.97 o 
   9   0   0      101.65      134.90      8.52 o 
  10   0   0       92.36       85.07     11.28 o 
  11   0   0       14.34        9.18      8.75 o 
  12   0   0       30.75       40.38     12.17 o 
  13   0   0        4.57        3.03     10.61 o 
   1   1   0     7014.15     6876.99    132.09 o 
   2   1   0     2444.11     2392.54     46.60 o 
   3   1   0      235.52      216.61      6.58 o 
   4   1   0     1469.12     1433.59     27.55 o 
   5   1   0      489.22      487.31     11.01 o 
   6   1   0      656.94      661.22     14.57 o 
   7   1   0      380.63      392.92     10.35 o 
   8   1   0      355.78      343.43     25.11 o 
   9   1   0       19.64       15.49      7.57 o 
  10   1   0       18.32       22.01     14.16 o 
  11   1   0        0.88       10.23      9.05 o 
  12   1   0       22.95       27.29     10.88 o 
  13   1   0       38.51       47.35     23.85 o 
   0   2   0    18953.23    19104.04    543.67 o 
   1   2   0     9875.49     9386.86    180.31 o 
   2   2   0     6624.71     6614.88    127.60 o 
   3   2   0      840.06      824.39     17.16 o 
   4   2   0       98.84      100.56      4.03 o 
   5   2   0      552.58      572.44     15.49 o 
   6   2   0      340.32      336.11      8.93 o 
   7   2   0       26.34       13.26      4.00 o 
   8   2   0      512.86      505.99     17.46 o 
   9   2   0       85.16      110.51     26.96 o 
  10   2   0      150.12      160.00     13.81 o 
  11   2   0       53.08       50.72     10.57 o 
  12   2   0       18.15       25.51     14.38 o 
  13   2   0       17.06       26.62     18.29 o 
   1   3   0     3279.50     3359.82     65.17 o 
   2   3   0     4320.08     4171.26     80.90 o 
   3   3   0     2535.55     2590.92     50.99 o 
   4   3   0     4321.52     4406.31     86.07 o 
   5   3   0       41.35       42.66      5.39 o 
   6   3   0     1432.85     1583.32     38.48 o 
   7   3   0     1134.43     1169.59     24.30 o 
   8   3   0      415.87      433.64     11.79 o 
   9   3   0      125.84      126.22     11.09 o 
  10   3   0       47.04       30.22      8.94 o 
  11   3   0       12.83       20.65      9.64 o 
  12   3   0        8.95        5.74      9.40 o 
  13   3   0        2.93       20.11     17.18 o 
   0   4   0    15338.53    15003.36    427.35 o 
   1   4   0      395.24      425.92      9.33 o 
   2   4   0      371.48      363.77      8.42 o 
   3   4   0      250.43      235.64      6.30 o 
   4   4   0     2111.54     2102.55     42.12 o 
   5   4   0     2778.48     2888.14     57.50 o 
   6   4   0      789.75      899.97     19.97 o 
   7   4   0       66.60       64.28     11.41 o 
   8   4   0       92.28       94.28      6.17 o 
   9   4   0        9.01        3.49     11.44 o 
  10   4   0       97.69       96.51     11.82 o 
  11   4   0       25.52       50.93     15.15 o 
  12   4   0       41.79       22.63     11.00 o 
  13   4   0        5.58       15.40     11.31 o 
   1   5   0     7564.02     6869.29    132.76 o 
   2   5   0     2341.27     2045.35     40.63 o 
   3   5   0      826.32      855.22     18.12 o 
   4   5   0      537.82      501.35     11.79 o 
   5   5   0      735.09      674.02     15.38 o 
   6   5   0      142.27      134.70      6.20 o 
   7   5   0      394.34      391.51     15.39 o 
   8   5   0       54.44       44.47      7.59 o 
   9   5   0        0.69        8.21      6.62 o 
  10   5   0       33.92       31.75      8.96 o 
  11   5   0       48.50       55.23     12.06 o 
  12   5   0        5.81        5.71     12.15 o 
  13   5   0       11.36       48.68     20.21 o 
   0   6   0     8005.13     7360.69    211.17 o 
   1   6   0      213.72      258.82      6.72 o 
   2   6   0     1686.59     1524.83     30.86 o 
   3   6   0     4737.08     4648.35     90.85 o 
   4   6   0     2932.94     3125.06     61.98 o 
   5   6   0      281.73      274.14      7.96 o 
   6   6   0      501.08      415.59     11.19 o 
   7   6   0      716.67      649.08     19.06 o 
   8   6   0      144.03      133.43     11.36 o 
   9   6   0        2.79        3.79     10.74 o 
  10   6   0       28.63       33.46      9.41 o 
  11   6   0       45.79       73.72     12.07 o 
  12   6   0       10.68       10.34     13.34 o 
  13   6   0        9.62       10.83     16.29 o 
   1   7   0      576.13      654.73     14.35 o 
   2   7   0     2465.60     2705.44     53.64 o 
   3   7   0     4397.35     4441.27     87.05 o 
   4   7   0      713.82      660.66     15.14 o 
   5   7   0      262.23      231.95      7.52 o 
   6   7   0      134.84      134.82      6.99 o 
   7   7   0      678.62      710.70     20.46 o 
   8   7   0      797.22      779.08     26.21 o 
   9   7   0      135.97      115.24     10.75 o 
  10   7   0      129.08      144.37     12.68 o 
  11   7   0       90.93       77.03     11.64 o 
  12   7   0       19.36       22.89     10.73 o 
  13   7   0        8.89       14.41     15.12 o 
   0   8   0       43.03       48.26      8.13 o 
   1   8   0      696.47      836.09     18.00 o 
   2   8   0     2561.42     2614.33     52.12 o 
   3   8   0     1133.54     1017.57     21.83 o 
   4   8   0     2280.14     2448.38     49.43 o 
   5   8   0      212.08      224.98     11.51 o 
   6   8   0      613.76      536.99     13.77 o 
   7   8   0      283.35      284.18     13.18 o 
   8   8   0       38.54       50.21      9.67 o 
   9   8   0      123.92      103.08     14.38 o 
  10   8   0       43.80       49.59     14.48 o 
  11   8   0        3.07       11.92      9.00 o 
  12   8   0        1.20       18.51     13.02 o 
   1   9   0     1490.55     1726.27     37.08 o 
   2   9   0     1207.26     1319.00     27.58 o 
   3   9   0      853.77      871.50     19.26 o 
   4   9   0      170.91      144.26      6.54 o 
   5   9   0       50.27       57.67      4.52 o 
   6   9   0       41.34       32.84      4.48 o 
   7   9   0       41.16       59.30      6.89 o 
   8   9   0       69.51       65.32      8.15 o 
   9   9   0      171.11      195.45     11.27 o 
  10   9   0      104.98      126.84     13.07 o 
  11   9   0      107.44      136.18     13.74 o 
  12   9   0        0.30       -2.89     10.45 o 
   0  10   0      473.59      494.44     18.08 o 
   1  10   0      578.86      621.16     17.78 o 
   2  10   0     1527.83     1514.48     31.58 o 
   3  10   0      265.23      238.09      7.62 o 
   4  10   0      497.56      517.71     13.09 o 
   5  10   0      204.33      220.27      7.93 o 
   6  10   0      244.90      203.79      8.12 o 
   7  10   0        4.05        4.12      4.89 o 
   8  10   0      217.73      252.17     11.76 o 
   9  10   0      120.45      133.45     10.13 o 
  10  10   0       29.33       16.87     13.19 o 
  11  10   0       80.77      102.68     13.42 o 
  12  10   0        4.13       22.44     14.41 o 
   1  11   0      950.80      920.04     21.56 o 
   2  11   0       26.72       32.33      3.86 o 
   3  11   0      312.70      361.20     10.13 o 
   4  11   0      221.47      264.71      8.61 o 
   5  11   0       65.23       52.92      5.08 o 
   6  11   0       40.85       47.14      5.55 o 
   7  11   0       79.68       70.95     11.81 o 
   8  11   0        7.94       18.32      6.71 o 
   9  11   0        3.06        5.69      6.94 o 
  11  11   0       35.46       66.54     11.85 o 
   0  12   0      252.80      293.67     13.38 o 
   1  12   0      447.29      448.70     14.59 o 
   2  12   0      586.96      563.51     12.63 o 
   3  12   0     1044.91     1074.05     23.85 o 
   4  12   0       66.62       93.31      9.71 o 
   5  12   0      138.97      150.86      7.25 o 
   6  12   0      371.19      360.10     11.33 o 
   7  12   0        3.17        7.62      9.84 o 
   8  12   0       38.86       29.65      7.29 o 
   9  12   0       32.27       30.14      7.83 o 
  10  12   0       87.42       84.09     19.22 o 
  11  12   0        9.42        1.79     13.88 o 
   1  13   0       57.74       52.64      5.24 o 
   2  13   0      150.52      156.73      7.45 o 
   3  13   0      100.45       85.75      5.74 o 
   4  13   0       22.79       15.72      4.88 o 
   5  13   0      357.24      393.99     11.98 o 
   6  13   0       62.04       42.11      6.88 o 
   7  13   0      205.53      218.52     15.19 o 
   8  13   0       16.84       32.64      9.93 o 
   9  13   0       19.88       28.54     10.91 o 
  10  13   0        7.27       36.55     17.37 o 
  11  13   0       16.34        3.73     16.20 o 
   0  14   0      135.12      171.40     10.98 o 
   1  14   0       59.99       68.78      5.93 o 
   2  14   0       76.47       65.82      5.67 o 
   3  14   0      373.30      359.05     14.91 o 
   4  14   0       87.05      106.31     15.46 o 
   5  14   0      156.20      130.50     10.86 o 
   6  14   0      106.98       94.34     11.51 o 
   7  14   0       25.71       34.34     10.07 o 
   8  14   0       41.68       36.05     20.68 o 
   9  14   0       20.69       71.46     12.52 o 
  10  14   0       20.09        7.10     15.70 o 
   1  15   0      180.96      147.36     14.22 o 
   2  15   0      117.59      122.85      8.64 o 
   3  15   0      439.58      418.93     18.52 o 
   4  15   0       24.46       52.84      7.21 o 
   5  15   0      109.85      120.77      9.06 o 
   6  15   0       61.01       53.60     10.71 o 
   7  15   0      126.71      151.44     14.02 o 
   8  15   0       31.32       30.96     10.32 o 
  10  15   0       10.59       33.22     18.63 o 
   0  16   0      837.54      860.69     43.77 o 
   1  16   0       87.46      112.15     10.66 o 
   2  16   0      458.86      418.35     15.79 o 
   3  16   0       75.33       76.93      7.74 o 
   4  16   0        0.89       14.04     12.40 o 
   5  16   0       49.14       65.24     13.17 o 
   6  16   0       23.12       23.94     19.34 o 
   7  16   0        2.14       28.57     10.69 o 
   8  16   0       35.03       29.02     20.78 o 
   9  16   0        4.51        4.58     11.77 o 
  10  16   0        3.45        3.55     16.13 o 
   1  17   0       90.46       83.69      9.93 o 
   2  17   0       39.16       30.56     13.31 o 
   3  17   0       38.81       45.32     11.69 o 
   4  17   0       12.27        6.74      6.00 o 
   5  17   0       13.06       13.89     14.56 o 
   6  17   0       44.50       37.95     10.76 o 
   7  17   0       82.96       60.79     12.45 o 
   8  17   0        1.81       21.42     10.96 o 
   9  17   0        3.78       23.67     28.53 o 
   0  18   0      179.73      174.01     19.62 o 
   1  18   0        1.26       18.94     11.63 o 
   2  18   0        0.41        9.75     11.20 o 
   4  18   0       30.43       27.21     12.64 o 
   5  18   0        6.11       18.36     16.10 o 
   6  18   0       17.36       33.44     14.58 o 
   7  18   0       35.31       38.45     11.80 o 
   8  18   0        4.46        6.23     14.65 o 
   9  18   0        3.00       41.12     18.42 o 
   1  19   0       20.68        6.40     10.80 o 
   2  19   0       42.77       63.48     10.68 o 
   3  19   0        1.46       14.66      8.17 o 
   5  19   0       66.51       99.58     19.22 o 
   6  19   0       27.13       72.77     19.40 o 
   7  19   0        8.76       19.60     29.41 o 
   8  19   0       10.87       41.55     19.43 o 
   0  20   0       44.40       26.00     12.06 o 
   1  20   0       37.43       32.65     19.11 o 
   2  20   0        5.96       10.94      8.85 o 
   3  20   0        2.95       21.07     11.75 o 
   4  20   0        0.73       23.38     15.64 o 
   5  20   0       21.43       37.60     16.07 o 
   6  20   0       24.81       35.44     17.77 o 
   7  20   0        4.93       44.21     17.58 o 
   8  20   0       22.67       55.74     19.68 o 
   1  21   0        9.38       11.41     12.52 o 
   2  21   0       33.55        9.94      8.97 o 
   3  21   0        1.77       30.62     15.15 o 
   4  21   0        0.84        4.32     11.91 o 
   5  21   0        6.52        1.97     14.13 o 
   6  21   0        2.37       16.04     17.86 o 
   1  22   0       11.18       29.20     13.23 o 
   2  22   0       11.41       19.96      9.73 o 
   3  22   0       18.57       33.69     15.45 o 
   4  22   0        3.41       14.38     14.31 o 
   5  22   0       50.55       61.85     19.28 o 
   1  23   0        9.11        9.73     10.73 o 
   2  23   0        9.50       22.80     16.57 o 
   3  23   0        2.54       14.17     10.92 o 
   0  24   0       32.42       73.57     18.23 o 
   1  24   0       12.50        4.41     15.42 o 
   2  24   0        3.54       24.03     15.64 o 
   3  24   0        4.08       62.13     18.76 o 
  -3 -24   1       15.19       24.80     22.92 o 
  -1 -24   1        3.43       65.43     25.51 o 
   0 -24   1       24.55       51.66     16.61 o 
   1 -24   1        7.10        3.42     20.98 o 
   2 -24   1       28.61        6.05     20.08 o 
  -4 -23   1       20.71       20.72     25.39 o 
  -3 -23   1        6.76       21.99     20.51 o 
  -2 -23   1       12.10       58.02     17.41 o 
   0 -23   1        8.70       86.87     29.69 o 
   1 -23   1       27.51       33.75     21.66 o 
   2 -23   1        2.62       13.67     12.48 o 
   3 -23   1       44.74       77.96     17.55 o 
   4 -23   1        3.87       21.59     20.95 o 
  -5 -22   1       13.13       25.19     13.57 o 
  -4 -22   1       21.94        8.74     14.11 o 
  -3 -22   1        7.12       56.05     14.72 o 
  -2 -22   1       26.26       27.33     17.95 o 
  -1 -22   1        4.26       -6.39     16.01 o 
   0 -22   1       32.31       17.89     18.60 o 
   1 -22   1        2.75       22.72     19.13 o 
   2 -22   1        4.65       15.18     13.25 o 
   3 -22   1        3.61       -1.45     13.88 o 
   4 -22   1       19.44       19.73     12.97 o 
   5 -22   1        7.22       22.27     17.80 o 
  -7 -21   1       12.60       27.15     22.98 o 
  -6 -21   1       14.62       48.03     22.15 o 
  -5 -21   1       19.51       37.30     13.45 o 
  -4 -21   1        2.44        5.96     12.09 o 
  -3 -21   1        9.86       18.86     12.05 o 
  -2 -21   1       81.55       82.04     14.92 o 
  -1 -21   1       10.25       14.26     21.38 o 
   0 -21   1       38.99       45.74     21.78 o 
   1 -21   1        8.75       26.34     13.37 o 
   2 -21   1       30.10       39.85     14.08 o 
   3 -21   1        4.27        5.65     17.37 o 
   4 -21   1        1.12        2.01     11.49 o 
   5 -21   1        7.83        9.35     16.21 o 
   6 -21   1       35.54       28.52     14.15 o 
  -8 -20   1       24.38       35.44     24.46 o 
  -6 -20   1       18.39       21.04     17.89 o 
  -5 -20   1        4.33       11.00     10.87 o 
  -4 -20   1       10.74       11.38     19.97 o 
  -3 -20   1       58.49       44.34     13.23 o 
  -2 -20   1       82.23       96.23     18.28 o 
  -1 -20   1       49.84       75.67     14.66 o 
   0 -20   1       27.88       56.79     21.93 o 
   1 -20   1        8.54       13.01     23.81 o 
   2 -20   1       26.81       24.46     14.59 o 
   3 -20   1        7.90        7.56     10.30 o 
   4 -20   1       28.16       29.49     12.83 o 
   5 -20   1       23.35       48.20     13.68 o 
   6 -20   1        1.45       -2.16     16.20 o 
   7 -20   1       57.66       61.88     22.06 o 
  -9 -19   1        1.54       27.55     22.46 o 
  -8 -19   1        2.11       22.83     20.67 o 
  -7 -19   1       11.24       33.32     22.52 o 
  -6 -19   1       60.09       69.07     21.87 o 
  -5 -19   1       29.05       32.14     11.35 o 
  -4 -19   1       30.03       25.94     11.15 o 
  -3 -19   1       12.67       45.53     20.41 o 
  -2 -19   1       16.22       21.77     10.33 o 
  -1 -19   1       57.77       64.01     44.56 o 
   0 -19   1       23.79       40.17     11.36 o 
   1 -19   1       75.99       63.88     13.64 o 
   2 -19   1       69.24       77.09     13.53 o 
   3 -19   1        8.01       15.98     13.70 o 
   4 -19   1       25.73       42.18     11.95 o 
   5 -19   1        5.13       16.53     10.81 o 
   6 -19   1       41.79       38.44     13.75 o 
  -9 -18   1       32.85       63.33     20.79 o 
  -8 -18   1       30.95       41.89     21.75 o 
  -7 -18   1       40.59       36.12     18.76 o 
  -6 -18   1       25.38       20.54     10.80 o 
  -5 -18   1        9.52        9.43      9.78 o 
  -4 -18   1       19.91       47.99     13.76 o 
  -3 -18   1       19.39       21.86     10.96 o 
  -2 -18   1        8.43       34.28     22.26 o 
  -1 -18   1       74.98       60.89     11.56 o 
   0 -18   1      142.13      109.44     15.08 o 
   1 -18   1       26.69       31.83     10.68 o 
   2 -18   1      105.73      114.28     14.53 o 
   3 -18   1       14.32       18.98     17.11 o 
   4 -18   1       12.27       13.91     10.54 o 
   5 -18   1        8.55       -2.26      8.38 o 
   6 -18   1        1.69        7.64     10.38 o 
   7 -18   1        6.29       12.59     18.05 o 
   8 -18   1        0.10        0.96     18.88 o 
   9 -18   1       15.50       30.32     21.53 o 
 -10 -17   1       22.93       15.54     25.08 o 
  -9 -17   1       30.49       28.94     12.84 o 
  -8 -17   1       25.16       18.09     11.07 o 
  -7 -17   1       77.89       89.57     13.94 o 
  -6 -17   1       29.23       38.29     16.16 o 
  -5 -17   1       12.41       12.14      7.06 o 
  -4 -17   1       13.74       18.10     10.54 o 
  -3 -17   1      142.35      106.79     24.65 o 
  -2 -17   1      289.67      285.36     17.58 o 
  -1 -17   1       14.47        5.52      8.77 o 
   0 -17   1       47.51       58.60     11.25 o 
   1 -17   1       22.16       24.24     11.66 o 
   2 -17   1       30.31       17.38      9.06 o 
   3 -17   1       29.81       24.12     14.01 o 
   4 -17   1       38.35       52.73     11.04 o 
   5 -17   1       12.18        6.55      9.33 o 
   6 -17   1        0.10        3.61     14.50 o 
   7 -17   1       12.72       12.34     11.05 o 
   8 -17   1        8.47       52.66     23.17 o 
   9 -17   1        4.47       24.68     21.38 o 
 -10 -16   1       15.97       15.87     16.15 o 
  -9 -16   1       43.53       50.09     12.75 o 
  -8 -16   1      126.66      166.96     16.46 o 
  -7 -16   1        2.86        2.26      9.62 o 
  -6 -16   1       14.58       18.82      9.94 o 
  -5 -16   1       92.84      104.29      9.14 o 
  -4 -16   1       43.62       77.87      8.98 o 
  -3 -16   1      298.92      273.27     13.11 o 
  -2 -16   1      665.53      708.81     21.32 o 
  -1 -16   1      502.59      443.20     24.68 o 
   0 -16   1       70.83       53.98     11.06 o 
   1 -16   1      138.47      103.90     33.64 o 
   3 -16   1       76.08       75.52     11.55 o 
   4 -16   1       19.44       24.13      9.41 o 
   5 -16   1       84.67       87.61     12.01 o 
   6 -16   1       53.53       50.53     12.60 o 
   7 -16   1       11.06       33.45     23.38 o 
   8 -16   1        2.45       24.31     19.31 o 
   9 -16   1       17.58       13.33     18.85 o 
  10 -16   1        1.32       -1.17     21.10 o 
 -11 -15   1        8.10       13.91     18.54 o 
 -10 -15   1        0.12       24.09     19.53 o 
  -9 -15   1       13.36       24.62     14.41 o 
  -8 -15   1       47.70       22.82     19.62 o 
  -7 -15   1       41.42       52.97     10.74 o 
  -6 -15   1       88.25      124.79      9.56 o 
  -5 -15   1       96.84      111.67      9.21 o 
  -4 -15   1      196.57      223.82     11.53 o 
  -3 -15   1      112.73      100.69      7.15 o 
  -2 -15   1      283.34      278.61     12.50 o 
  -1 -15   1      236.14      259.47     13.43 o 
   0 -15   1       62.49       61.25      7.70 o 
   1 -15   1      195.20      184.16     10.04 o 
   2 -15   1      220.24      230.32     11.07 o 
   3 -15   1      100.88       97.33     11.20 o 
   4 -15   1       63.37       57.56     11.27 o 
   5 -15   1      218.54      259.59     13.03 o 
   6 -15   1       33.39       35.92      8.15 o 
   7 -15   1       10.95       12.57      7.82 o 
   8 -15   1       13.78       13.03     18.94 o 
   9 -15   1        8.88       25.72     12.13 o 
 -11 -14   1        7.17        9.87     14.56 o 
 -10 -14   1        9.67       14.25     18.29 o 
  -9 -14   1       71.33       61.23     13.14 o 
  -8 -14   1        5.86       25.65     10.33 o 
  -7 -14   1       60.85       59.23     11.67 o 
  -6 -14   1      108.01      111.15      9.58 o 
  -5 -14   1      301.46      270.62     12.37 o 
  -4 -14   1      292.49      363.68     11.83 o 
  -3 -14   1      689.65      690.78     17.71 o 
  -2 -14   1       22.04       17.16      7.54 o 
  -1 -14   1       53.27       63.30      7.05 o 
   0 -14   1      290.37      332.84     12.51 o 
   1 -14   1      197.52      196.47     11.14 o 
   2 -14   1       88.99       97.07      6.45 o 
   3 -14   1       79.99       83.52      8.30 o 
   4 -14   1      119.06      115.64      8.98 o 
   5 -14   1       27.31       20.18      8.29 o 
   6 -14   1      160.64      155.44     11.76 o 
   7 -14   1        5.43        5.50      7.94 o 
   8 -14   1        3.01       25.45     10.98 o 
   9 -14   1        1.53        4.19     10.84 o 
  10 -14   1       25.56       16.95     12.97 o 
 -11 -13   1       34.90        5.83     13.94 o 
 -10 -13   1       27.26       53.89     23.71 o 
  -9 -13   1       18.82       34.43     15.69 o 
  -8 -13   1       13.33        9.29     14.53 o 
  -7 -13   1      162.05      166.07     10.79 o 
  -6 -13   1      161.72      175.60      8.66 o 
  -5 -13   1       37.04       37.75      5.80 o 
  -4 -13   1       26.41       11.61      4.61 o 
  -3 -13   1     1190.29     1058.82     24.43 o 
  -2 -13   1       32.71       47.84      5.15 o 
  -1 -13   1      252.23      223.88      7.92 o 
   0 -13   1      559.10      551.47     13.65 o 
   1 -13   1      247.47      285.73      9.10 o 
   2 -13   1     1162.99     1186.68     30.41 o 
   3 -13   1        8.39        2.53      6.10 o 
   4 -13   1      256.98      244.62     11.09 o 
   5 -13   1      230.94      227.96     11.13 o 
   6 -13   1       25.78       24.72      7.06 o 
   7 -13   1       97.87       94.54      8.81 o 
   8 -13   1       77.69       87.12     10.56 o 
   9 -13   1        0.16        3.10      9.69 o 
  10 -13   1       16.46       67.36     14.75 o 
  11 -13   1        1.25       12.25     16.15 o 
 -12 -12   1        8.09       21.84     17.00 o 
 -11 -12   1        6.12       -1.08     12.28 o 
 -10 -12   1        2.08        9.04     16.90 o 
  -9 -12   1       63.57       63.19     12.61 o 
  -8 -12   1      154.96      133.08     12.76 o 
  -7 -12   1        9.06        8.05      6.38 o 
  -6 -12   1       72.02       84.81      6.91 o 
  -5 -12   1      321.41      349.41     11.28 o 
  -4 -12   1      277.09      255.56     11.37 o 
  -3 -12   1      548.67      539.68     14.22 o 
  -2 -12   1      181.16      173.41      8.81 o 
  -1 -12   1      117.74      116.74      5.66 o 
   0 -12   1      143.41      155.41      6.42 o 
   1 -12   1      514.46      469.80     13.34 o 
   2 -12   1      257.97      222.94     10.32 o 
   3 -12   1      138.70      135.37      6.48 o 
   4 -12   1      136.85      140.06      8.63 o 
   5 -12   1      230.84      200.62     12.47 o 
   6 -12   1      568.81      580.32     18.72 o 
   7 -12   1       42.78       63.71      8.43 o 
   8 -12   1        3.96       17.54      8.75 o 
   9 -12   1       79.25       84.17     12.68 o 
  10 -12   1        6.78        3.81     10.07 o 
  11 -12   1        4.84       13.67     11.48 o 
 -12 -11   1       16.98       43.22     19.28 o 
 -11 -11   1       33.30       32.54     15.18 o 
 -10 -11   1       12.11       18.93     11.77 o 
  -9 -11   1       76.53      100.40     17.37 o 
  -8 -11   1       32.16       38.69      7.57 o 
  -7 -11   1      398.13      427.22     13.64 o 
  -6 -11   1      393.38      387.38     12.18 o 
  -5 -11   1       92.73       94.81      6.81 o 
  -4 -11   1      578.68      579.18     14.96 o 
  -3 -11   1      500.29      589.17     14.90 o 
  -2 -11   1      299.33      303.56      7.86 o 
  -1 -11   1      332.91      317.64      9.56 o 
   0 -11   1      747.53      815.62     17.85 o 
   1 -11   1       64.46       51.07      4.15 o 
   2 -11   1      743.16      776.44     18.04 o 
   3 -11   1      462.88      460.70     12.39 o 
   4 -11   1        7.82        4.69      4.21 o 
   5 -11   1      371.07      341.95     13.08 o 
   6 -11   1      150.23      178.42     10.19 o 
   7 -11   1       45.08       58.62      8.79 o 
   8 -11   1      200.68      208.94     11.98 o 
   9 -11   1       30.16       33.10      9.75 o 
  10 -11   1        3.72        0.01     10.22 o 
  11 -11   1        6.00       12.03     13.82 o 
 -11 -10   1       71.36       85.94     17.98 o 
 -10 -10   1       68.26       73.09     10.31 o 
  -9 -10   1      153.83      144.62     10.42 o 
  -8 -10   1       23.61       23.60      9.66 o 
  -7 -10   1      228.45      222.10      9.90 o 
  -6 -10   1      242.72      252.41     10.97 o 
  -5 -10   1      299.36      323.98     10.24 o 
  -4 -10   1      190.40      149.02      8.85 o 
  -3 -10   1      189.90      174.68      7.49 o 
  -2 -10   1       28.84       33.91      4.02 o 
  -1 -10   1      383.10      326.90      8.58 o 
   0 -10   1     1333.83     1333.91     27.17 o 
   1 -10   1     1044.14     1122.99     23.37 o 
   2 -10   1     1790.67     1953.10     40.66 o 
   3 -10   1       24.80       41.48      4.20 o 
   4 -10   1      101.21       81.26      6.71 o 
   5 -10   1       44.65       50.62      5.22 o 
   6 -10   1      842.17      806.10     20.04 o 
   7 -10   1        1.41       12.25      8.10 o 
   8 -10   1       75.03       87.38      8.87 o 
   9 -10   1       34.52       35.17     10.44 o 
  10 -10   1       37.80       60.33     20.48 o 
  11 -10   1       21.84       23.23     14.75 o 
  12 -10   1        3.36       25.73     19.99 o 
 -12  -9   1       22.25       37.51     17.55 o 
 -11  -9   1       56.50       53.36     11.30 o 
 -10  -9   1       11.63       12.55      9.51 o 
  -9  -9   1       47.07       59.74      9.03 o 
  -8  -9   1      114.85       98.90     12.62 o 
  -7  -9   1        9.33       18.87     11.59 o 
  -6  -9   1      192.30      194.59      8.26 o 
  -5  -9   1      116.35      130.49      6.76 o 
  -4  -9   1      497.51      507.33     13.11 o 
  -3  -9   1     2855.96     2889.34     58.98 o 
  -2  -9   1      890.49     1067.40     23.35 o 
  -1  -9   1      425.63      379.10      8.47 o 
   0  -9   1      840.13     1154.56     23.62 o 
   1  -9   1     1844.60     1937.07     45.27 o 
   2  -9   1     2053.72     2152.28     44.28 o 
   3  -9   1      106.49      123.36      5.70 o 
   4  -9   1     1263.68     1303.73     28.44 o 
   5  -9   1      848.79      841.83     22.86 o 
   6  -9   1      154.62      173.29      9.10 o 
   7  -9   1      225.53      218.30      9.50 o 
   8  -9   1       27.48       10.71      5.70 o 
   9  -9   1       91.58       98.03     39.33 o 
  10  -9   1        7.95       10.71     10.55 o 
  11  -9   1       16.78        4.50     12.99 o 
  12  -9   1        5.53       17.21     17.21 o 
 -12  -8   1       89.11      104.98     14.52 o 
 -11  -8   1       17.24       22.07     10.68 o 
 -10  -8   1        8.20       19.29      9.19 o 
  -9  -8   1       85.98       62.82     10.04 o 
  -8  -8   1      129.67      127.27      9.35 o 
  -7  -8   1       37.94       36.39      5.74 o 
  -6  -8   1       13.43       13.13      5.35 o 
  -5  -8   1      105.60      127.86      6.25 o 
  -4  -8   1      543.99      539.88     13.55 o 
  -3  -8   1      999.17     1211.35     26.06 o 
  -2  -8   1       10.40        8.96      3.74 o 
  -1  -8   1       53.67       52.24      3.04 o 
   0  -8   1     7727.57     7499.38    141.70 o 
   1  -8   1     7783.67     7369.11    164.64 o 
   2  -8   1      847.82      748.94     16.80 o 
   3  -8   1      750.58      711.36     16.44 o 
   4  -8   1      545.73      515.44     13.10 o 
   5  -8   1      104.23       91.59      5.78 o 
   6  -8   1       89.15       91.28      7.52 o 
   7  -8   1      175.27      197.70      8.81 o 
   8  -8   1      186.66      210.56      9.72 o 
   9  -8   1      118.80      100.73     10.10 o 
  10  -8   1       61.43       54.83     10.97 o 
  12  -8   1       20.14       49.23     17.21 o 
 -13  -7   1        1.56       18.32     17.40 o 
 -12  -7   1       13.59        5.77     10.34 o 
 -11  -7   1       59.26       57.33     12.15 o 
 -10  -7   1       25.84       23.03     13.23 o 
  -9  -7   1       15.64       27.66      8.76 o 
  -8  -7   1      254.95      265.89     15.25 o 
  -7  -7   1      516.98      481.01     16.61 o 
  -6  -7   1      140.48      168.20      7.12 o 
  -5  -7   1       26.81       29.87      4.64 o 
  -4  -7   1     2049.15     1966.45     40.80 o 
  -3  -7   1     2205.48     2132.35     43.80 o 
  -2  -7   1      719.63      719.94     16.13 o 
  -1  -7   1     1026.18      985.38     18.22 o 
   0  -7   1     1108.24      935.07     19.06 o 
   1  -7   1     1352.30     1437.33     29.66 o 
   2  -7   1       44.02       57.47      3.78 o 
   3  -7   1     1811.08     1802.51     40.38 o 
   4  -7   1      465.96      468.01     12.02 o 
   5  -7   1      212.29      202.77      7.71 o 
   6  -7   1      637.49      701.57     17.62 o 
   7  -7   1      442.46      422.64     12.98 o 
   8  -7   1      986.36      958.28     23.62 o 
   9  -7   1       53.91       65.41      7.45 o 
  10  -7   1       24.39       28.08      8.35 o 
  11  -7   1       27.69       60.18     16.01 o 
  12  -7   1        0.54        0.00     14.75 o 
 -13  -6   1       38.18       60.50     16.38 o 
 -12  -6   1       41.86       41.18     12.27 o 
 -11  -6   1       59.25       90.46     13.32 o 
 -10  -6   1       76.90       96.48     15.25 o 
  -9  -6   1      151.23      139.72     10.18 o 
  -8  -6   1      157.70      178.91     14.84 o 
  -7  -6   1      177.22      180.87      7.78 o 
  -6  -6   1       14.46       17.62      3.90 o 
  -5  -6   1      558.31      539.13     13.39 o 
  -4  -6   1      209.40      237.27      7.30 o 
  -3  -6   1      206.64      232.71      6.85 o 
  -2  -6   1      115.24      142.58     11.08 o 
  -1  -6   1      398.09      338.45      7.17 o 
   0  -6   1     1173.29     1311.15     27.51 o 
   1  -6   1     1138.39     1020.72     24.43 o 
   2  -6   1     4247.19     4444.68     88.42 o 
   3  -6   1      655.25      684.74     16.11 o 
   4  -6   1     2608.98     2788.74     56.85 o 
   5  -6   1      248.74      285.57     10.72 o 
   6  -6   1      241.36      241.05     10.87 o 
   7  -6   1       45.76       51.52      7.17 o 
   8  -6   1       88.62       99.47     10.04 o 
   9  -6   1      226.85      223.47     10.05 o 
  10  -6   1       29.91       22.81      8.95 o 
  11  -6   1       36.89       47.65     14.25 o 
  12  -6   1       10.49        1.94     13.97 o 
 -13  -5   1        3.00        3.82     10.97 o 
 -12  -5   1       31.98       37.36     24.00 o 
 -11  -5   1       51.17       79.06     13.13 o 
 -10  -5   1       37.39       53.19      9.75 o 
  -9  -5   1      409.50      468.09     16.79 o 
  -8  -5   1      249.99      261.24      9.83 o 
  -7  -5   1      496.50      476.36     15.38 o 
  -6  -5   1     1999.67     1953.19     41.04 o 
  -5  -5   1      767.01      725.85     19.86 o 
  -4  -5   1     1430.42     1352.21     28.52 o 
  -3  -5   1      351.70      426.21     10.31 o 
  -2  -5   1      735.95      726.94     17.33 o 
  -1  -5   1     1199.58     1120.54     23.28 o 
   0  -5   1     2485.38     2523.73     48.22 o 
   1  -5   1      884.89      836.97     24.08 o 
   2  -5   1      148.76      133.00      4.62 o 
   3  -5   1      119.34      140.87      5.83 o 
   4  -5   1     1084.11     1000.93     22.02 o 
   5  -5   1     1659.63     1585.58     33.79 o 
   6  -5   1       44.10       43.97      5.01 o 
   7  -5   1      131.64      122.78      7.15 o 
   8  -5   1      178.62      150.69      8.34 o 
   9  -5   1       31.22       38.98      7.67 o 
  10  -5   1       42.78       45.19      9.09 o 
  11  -5   1       16.77       34.40     13.59 o 
  12  -5   1        6.95        9.43     10.98 o 
 -13  -4   1        0.71        5.65     10.81 o 
 -12  -4   1        9.87       -2.73      8.75 o 
 -11  -4   1       56.76       70.87     12.13 o 
 -10  -4   1       10.30       38.47     15.76 o 
  -9  -4   1      298.82      316.30     13.52 o 
  -8  -4   1      237.26      219.00     10.52 o 
  -7  -4   1      145.51      129.65      6.78 o 
  -6  -4   1      142.71      182.70      7.80 o 
  -5  -4   1     1592.94     1974.21     40.89 o 
  -4  -4   1      812.13      818.01     17.93 o 
  -3  -4   1       94.58      124.95      4.52 o 
  -2  -4   1      707.53      621.23     13.56 o 
  -1  -4   1     5591.41     4813.30     95.08 o 
   0  -4   1     2340.34     2431.72     54.57 o 
   1  -4   1     6089.77     5966.63    117.49 o 
   2  -4   1     1443.19     1358.03     27.94 o 
   3  -4   1     2943.97     2887.62     58.13 o 
   4  -4   1     1072.62     1034.36     22.50 o 
   5  -4   1     2278.23     2381.50     49.24 o 
   6  -4   1     1423.58     1442.67     27.63 o 
   7  -4   1      404.97      360.79     11.41 o 
   8  -4   1       11.28       -1.97      8.21 o 
   9  -4   1       91.81       93.06     12.84 o 
  10  -4   1        9.96        6.66      6.68 o 
  11  -4   1       63.02       77.55     11.77 o 
  12  -4   1       76.97      104.97     14.05 o 
  13  -4   1       30.46      125.43     25.67 o 
 -13  -3   1        0.68        2.38     14.10 o 
 -12  -3   1       72.58      100.84     14.12 o 
 -11  -3   1       10.57        9.35     11.57 o 
 -10  -3   1       11.78       19.56     12.31 o 
  -9  -3   1      155.87      196.54     13.43 o 
  -8  -3   1       19.46       11.87      5.98 o 
  -7  -3   1       73.95       85.76      5.79 o 
  -6  -3   1      157.85      163.84      6.46 o 
  -5  -3   1      227.04      243.21      7.85 o 
  -4  -3   1      489.61      561.07     12.86 o 
  -3  -3   1     3909.41     3629.25     72.23 o 
  -2  -3   1        7.36       12.84      1.82 o 
  -1  -3   1    15538.29    14725.18    288.41 o 
   0  -3   1    12539.88    11808.41    231.26 o 
   1  -3   1     1317.43     1236.45     25.03 o 
   2  -3   1    12667.76    11870.83    233.02 o 
   3  -3   1      288.25      332.60      9.65 o 
   4  -3   1      654.79      621.76     17.24 o 
   5  -3   1      128.19      120.27      4.33 o 
   6  -3   1      183.31      237.61      8.42 o 
   7  -3   1      357.22      351.51     11.08 o 
   8  -3   1      366.65      341.50     13.28 o 
   9  -3   1       23.95       30.25      7.30 o 
  10  -3   1       55.86       75.92      9.31 o 
  11  -3   1       54.38       65.10     12.13 o 
  12  -3   1        4.91       15.32     10.71 o 
  13  -3   1       43.72       77.68     21.69 o 
 -13  -2   1        6.21       16.07     10.76 o 
 -12  -2   1        9.72       12.49     20.21 o 
 -11  -2   1       47.81       52.75     11.34 o 
 -10  -2   1       10.86        7.71      7.11 o 
  -9  -2   1      209.52      196.55     10.60 o 
  -8  -2   1      537.23      487.31     13.89 o 
  -7  -2   1       44.76       45.08      4.96 o 
  -6  -2   1       91.33       95.51      6.01 o 
  -5  -2   1     1146.89     1204.22     25.71 o 
  -4  -2   1     2011.90     2030.29     41.35 o 
  -3  -2   1     1132.47     1084.73     22.51 o 
  -2  -2   1     3017.78     2797.29     55.54 o 
  -1  -2   1     4823.97     4353.19     85.72 o 
   0  -2   1     4619.96     4278.24     84.06 o 
   1  -2   1     2842.98     2513.84     49.84 o 
   2  -2   1     2151.87     2171.86     40.70 o 
   3  -2   1     3158.51     3018.49     57.22 o 
   4  -2   1     5935.77     6150.38    102.71 o 
   5  -2   1      672.18      680.02     13.18 o 
   6  -2   1      320.80      343.79      8.17 o 
   7  -2   1      958.74      996.80     24.51 o 
   8  -2   1       68.06       74.15     20.60 o 
   9  -2   1       71.39       62.24      8.15 o 
  10  -2   1       61.46       66.76      9.17 o 
  11  -2   1       43.56       55.94     11.09 o 
  12  -2   1        9.29       13.85     13.22 o 
  13  -2   1       10.66       15.04     12.06 o 
 -13  -1   1        5.46       17.84     11.80 o 
 -12  -1   1       59.75       51.63     11.98 o 
 -11  -1   1       13.11       11.83     10.53 o 
 -10  -1   1       10.07       12.48     13.02 o 
  -9  -1   1      560.02      623.43     24.60 o 
  -8  -1   1     1226.41     1197.77     26.88 o 
  -7  -1   1      122.48      135.97      6.39 o 
  -6  -1   1     2547.89     2782.18     56.34 o 
  -5  -1   1      715.98      728.80     16.33 o 
  -4  -1   1     3657.70     3603.50     71.33 o 
  -3  -1   1     1485.45     1462.10     29.72 o 
  -2  -1   1    31303.64    29301.38    572.66 o 
  -1  -1   1      312.67      314.42      6.62 o 
   0  -1   1      518.08      455.29      9.92 o 
   1  -1   1     2770.00     2725.41     50.32 o 
   2  -1   1     1441.39     1495.45     28.33 o 
   3  -1   1     5793.36     5640.46     93.97 o 
   4  -1   1      309.85      308.25      8.41 o 
   5  -1   1      519.44      596.05     13.01 o 
   6  -1   1     1103.20     1182.06     23.97 o 
   7  -1   1     1025.80     1020.75     24.95 o 
   8  -1   1      106.10      112.32     11.02 o 
   9  -1   1       27.05       43.10      7.13 o 
  10  -1   1       75.88       73.99     11.23 o 
  11  -1   1       43.85       65.19     11.23 o 
  12  -1   1       47.51       50.37     11.64 o 
  13  -1   1        0.02       19.09     17.03 o 
 -13   0   1        0.10       23.53     11.98 o 
 -12   0   1        2.14       -1.07      8.67 o 
 -11   0   1      142.76      161.84     14.13 o 
 -10   0   1       61.08       78.10     10.51 o 
  -9   0   1      192.28      198.06     13.37 o 
  -8   0   1      111.59      137.89      9.03 o 
  -7   0   1      315.69      343.11      9.33 o 
  -6   0   1      933.04      987.31     20.21 o 
  -5   0   1     1689.65     1707.71     32.75 o 
  -4   0   1      360.20      356.18      8.14 o 
  -3   0   1     1650.17     1620.62     30.37 o 
  -2   0   1       62.84       46.92      3.10 o 
  -1   0   1     4809.42     4535.59    100.78 o 
   1   0   1     1515.10     1290.28     25.54 o 
   2   0   1      598.72      690.28     12.30 o 
   3   0   1      965.24     1007.53     19.58 o 
   4   0   1    12753.72    12674.15    230.56 o 
   5   0   1     1297.51     1444.77     28.23 o 
   6   0   1      295.38      327.58      8.77 o 
   7   0   1      761.21      784.58     23.36 o 
   8   0   1       18.06       11.93      5.42 o 
   9   0   1      255.31      233.49     12.92 o 
  10   0   1        1.03        4.23      9.25 o 
  11   0   1       18.28       10.77     14.27 o 
  12   0   1        0.37        8.06     10.37 o 
  13   0   1        0.04        0.96     11.59 o 
 -13   1   1        5.18       23.68     11.21 o 
 -12   1   1       61.06       49.40     13.68 o 
 -11   1   1       12.80       21.44      9.07 o 
 -10   1   1       10.66       12.65     11.60 o 
  -9   1   1      556.55      592.87     36.49 o 
  -8   1   1     1224.30     1196.08     24.97 o 
  -7   1   1      129.06      145.58      5.93 o 
  -6   1   1     2529.68     2806.83     52.98 o 
  -5   1   1      727.06      746.15     15.45 o 
  -4   1   1     3720.02     3653.31     60.94 o 
  -3   1   1     1456.26     1437.93     24.48 o 
  -2   1   1    31341.73    30265.27    580.21 o 
  -1   1   1      316.19      328.05      6.83 o 
   0   1   1      509.94      473.05      9.46 o 
   1   1   1     2750.22     2683.93     60.05 o 
   2   1   1     1463.33     1446.23     33.14 o 
   3   1   1     5766.54     5491.92    122.87 o 
   4   1   1      318.03      330.73      9.69 o 
   5   1   1      521.84      586.60     12.93 o 
   6   1   1     1105.24     1181.65     24.01 o 
   7   1   1     1020.25     1031.80     21.87 o 
   8   1   1      112.99      108.30     10.52 o 
   9   1   1       26.39       27.40      6.27 o 
  10   1   1       75.77       64.23     10.53 o 
  11   1   1       43.42       60.72     11.82 o 
  12   1   1       47.73       50.93     12.19 o 
  13   1   1        0.01       -5.58     14.56 o 
 -13   2   1        6.40       -5.61     14.96 o 
 -12   2   1       10.31       21.19     13.77 o 
 -11   2   1       46.10       45.07     13.03 o 
 -10   2   1       11.36       12.04      7.60 o 
  -9   2   1      205.74      215.25     13.44 o 
  -8   2   1      529.68      479.65     12.32 o 
  -7   2   1       45.22       36.26      4.15 o 
  -6   2   1       88.68       81.58      4.49 o 
  -5   2   1     1155.90     1185.73     21.08 o 
  -4   2   1     2028.28     2025.34     40.52 o 
  -3   2   1     1147.86     1139.37     23.21 o 
  -2   2   1     2955.25     2828.77     55.18 o 
  -1   2   1     4761.97     4247.26     82.00 o 
   0   2   1     4677.00     4361.19     94.46 o 
   1   2   1     2909.43     2572.84     50.00 o 
   2   2   1     2166.21     2161.05     42.32 o 
   3   2   1     3219.62     3049.69     59.64 o 
   4   2   1     5918.63     6022.71    135.20 o 
   5   2   1      687.27      694.37     18.33 o 
   6   2   1      324.65      334.81      9.10 o 
   7   2   1      952.56      982.43     20.99 o 
   8   2   1       67.87       55.92      7.62 o 
   9   2   1       71.89       75.50      7.78 o 
  10   2   1       59.79       68.88     10.48 o 
  11   2   1       43.01       41.33     10.56 o 
  12   2   1        8.68       10.15     10.81 o 
  13   2   1       10.50       22.46     16.84 o 
 -13   3   1        0.86        0.20      9.51 o 
 -12   3   1       72.34       94.01     13.54 o 
 -11   3   1       10.54        8.45      8.41 o 
 -10   3   1       13.00        1.28      7.32 o 
  -9   3   1      154.81      181.00     14.41 o 
  -8   3   1       20.34        8.09      4.42 o 
  -7   3   1       73.69       72.51      4.85 o 
  -6   3   1      160.61      173.14      7.00 o 
  -5   3   1      233.10      262.55      8.84 o 
  -4   3   1      486.14      549.52     12.44 o 
  -3   3   1     3884.53     3592.15     70.13 o 
  -2   3   1        5.87       10.83      1.67 o 
  -1   3   1    15602.69    14619.80    280.55 o 
   0   3   1    12470.61    11563.18    202.15 o 
   1   3   1     1296.42     1233.29     24.60 o 
   2   3   1    12665.06    11781.05    226.66 o 
   3   3   1      292.18      315.86      7.57 o 
   4   3   1      634.25      598.88     14.68 o 
   5   3   1      133.24      141.45      7.20 o 
   6   3   1      186.71      235.75     11.22 o 
   7   3   1      355.33      355.13     10.10 o 
   8   3   1      365.87      357.82     12.55 o 
   9   3   1       24.74       19.54      7.50 o 
  10   3   1       55.77       52.11     10.02 o 
  11   3   1       54.72       75.09     12.51 o 
  12   3   1        4.44       37.99     11.16 o 
  13   3   1       43.87       54.01     12.53 o 
 -13   4   1        0.87       11.07     14.13 o 
 -12   4   1       10.43       23.74     10.35 o 
 -11   4   1       58.80       66.62     10.61 o 
 -10   4   1       10.63        6.29     10.40 o 
  -9   4   1      298.64      307.66     12.92 o 
  -8   4   1      240.21      228.30      8.16 o 
  -7   4   1      148.30      128.12      6.17 o 
  -6   4   1      139.29      166.36      6.21 o 
  -5   4   1     1578.33     1945.56     39.52 o 
  -4   4   1      808.52      820.28     17.64 o 
  -3   4   1       93.85      117.12      4.16 o 
  -2   4   1      703.17      613.37     13.04 o 
  -1   4   1     5613.75     4947.82     95.57 o 
   0   4   1     2335.23     2500.59     44.51 o 
   1   4   1     6090.07     5950.93    115.09 o 
   2   4   1     1442.85     1384.58     27.91 o 
   3   4   1     2924.75     2887.23     56.82 o 
   4   4   1     1060.07      965.23     26.72 o 
   5   4   1     2274.74     2350.96     47.23 o 
   6   4   1     1417.53     1388.28     34.37 o 
   7   4   1      405.18      361.01     12.60 o 
   8   4   1       11.04        7.31      5.52 o 
   9   4   1       89.00       76.42      8.02 o 
  10   4   1       10.30        8.03     12.66 o 
  11   4   1       63.79       77.02     12.43 o 
  12   4   1       78.32       93.09     13.48 o 
  13   4   1       30.25       38.33     13.44 o 
 -13   5   1        3.13       -2.81      9.77 o 
 -12   5   1       31.35       39.18     14.47 o 
 -11   5   1       50.81       57.75     10.41 o 
 -10   5   1       37.69       69.87     28.04 o 
  -9   5   1      401.65      447.98     18.33 o 
  -8   5   1      249.56      253.35     10.92 o 
  -7   5   1      503.08      495.93     12.99 o 
  -6   5   1     1995.96     1943.42     39.99 o 
  -5   5   1      765.75      730.47     16.45 o 
  -4   5   1     1460.31     1377.07     28.42 o 
  -3   5   1      348.53      420.55      9.89 o 
  -2   5   1      734.28      706.21     17.32 o 
  -1   5   1     1211.25     1150.76     23.14 o 
   0   5   1     2477.69     2551.14     45.60 o 
   1   5   1      882.25      892.62     18.65 o 
   2   5   1      149.41      144.19      4.75 o 
   3   5   1      126.44      144.99      4.85 o 
   4   5   1     1079.67      975.68     20.79 o 
   5   5   1     1692.45     1593.28     32.90 o 
   6   5   1       48.63       42.65      3.81 o 
   7   5   1      133.59      118.81      7.89 o 
   8   5   1      188.28      154.58     18.32 o 
   9   5   1       31.07       36.20      6.89 o 
  10   5   1       40.87       32.45     11.69 o 
  11   5   1       16.72       32.29     15.27 o 
  12   5   1        6.66       17.70     17.51 o 
  13   5   1        6.10       31.03     16.84 o 
 -13   6   1       38.56       27.68     11.04 o 
 -12   6   1       41.52       49.22     11.40 o 
 -11   6   1       58.64       60.11     11.27 o 
 -10   6   1       79.57       97.68     10.62 o 
  -9   6   1      149.65      140.10      9.48 o 
  -8   6   1      156.06      194.20      9.99 o 
  -7   6   1      174.37      165.13     11.42 o 
  -6   6   1       12.50       17.67      4.28 o 
  -5   6   1      560.82      552.69     13.24 o 
  -4   6   1      208.57      243.02      7.16 o 
  -3   6   1      195.70      220.93      6.27 o 
  -2   6   1      119.61      160.32      4.90 o 
  -1   6   1      401.00      330.39      7.82 o 
   0   6   1     1178.63     1286.58     27.45 o 
   1   6   1     1143.64     1084.40     22.49 o 
   2   6   1     4265.22     4478.13     87.50 o 
   3   6   1      656.14      702.65     15.53 o 
   4   6   1     2572.21     2807.94     55.98 o 
   5   6   1      245.64      283.44      8.29 o 
   6   6   1      243.88      230.27      9.55 o 
   7   6   1       41.88       63.64      6.43 o 
   8   6   1       89.97       90.15     13.00 o 
   9   6   1      219.33      218.90     19.00 o 
  10   6   1       30.67       26.80      9.68 o 
  11   6   1       37.85       40.98     10.64 o 
  12   6   1       10.21       13.70     24.89 o 
  13   6   1       44.57       37.94     17.03 o 
 -13   7   1        1.43       10.98     14.93 o 
 -12   7   1       14.30       28.73     11.19 o 
 -11   7   1       61.06       75.98     19.00 o 
 -10   7   1       25.27       12.94      9.01 o 
  -9   7   1       14.08        8.97      5.40 o 
  -8   7   1      252.11      269.34     11.81 o 
  -7   7   1      522.07      489.79     13.42 o 
  -6   7   1      138.16      170.24      7.59 o 
  -5   7   1       28.21       23.46      5.28 o 
  -4   7   1     2073.80     2032.72     41.22 o 
  -3   7   1     2192.78     2058.57     41.41 o 
  -2   7   1      733.93      745.72     16.05 o 
  -1   7   1     1001.17      955.90     24.13 o 
   0   7   1     1083.40      943.38     20.89 o 
   1   7   1     1337.99     1456.35     29.81 o 
   2   7   1       43.86       64.47      3.71 o 
   3   7   1     1802.40     1775.95     36.24 o 
   4   7   1      459.66      466.65     11.57 o 
   5   7   1      206.06      227.40      7.36 o 
   6   7   1      632.66      696.38     23.09 o 
   7   7   1      438.40      414.64     17.16 o 
   8   7   1      993.89      936.96     26.25 o 
   9   7   1       52.83       59.47      9.96 o 
  10   7   1       24.30       18.36     15.19 o 
  11   7   1       26.81       19.98     10.80 o 
  12   7   1        0.41        7.31     12.99 o 
 -13   8   1       23.25        8.42     14.19 o 
 -12   8   1       89.17       86.16     21.01 o 
 -11   8   1       16.45        7.42      7.90 o 
 -10   8   1        7.93        7.08      7.51 o 
  -9   8   1       87.51       83.36     12.43 o 
  -8   8   1      128.32      106.08      7.98 o 
  -7   8   1       37.76       30.87      5.06 o 
  -6   8   1       12.74       10.98      3.70 o 
  -5   8   1      104.45      123.80      5.86 o 
  -4   8   1      541.77      526.55     12.73 o 
  -3   8   1      993.50     1188.12     24.94 o 
  -2   8   1       10.65        4.11      3.00 o 
  -1   8   1       55.38       63.72      4.61 o 
   0   8   1     7791.88     7375.26    150.09 o 
   1   8   1     7750.29     7473.98    132.00 o 
   2   8   1      849.56      755.96     16.83 o 
   3   8   1      771.49      752.25     16.92 o 
   4   8   1      547.80      528.61     13.38 o 
   5   8   1      103.17       90.33      5.16 o 
   6   8   1       88.48       97.35     11.94 o 
   7   8   1      176.39      182.59     15.66 o 
   8   8   1      186.89      195.04     33.92 o 
   9   8   1      118.00      121.95     14.84 o 
  10   8   1       61.90       66.58     11.59 o 
  11   8   1        0.02       23.57     14.93 o 
  12   8   1       20.07       22.61     11.16 o 
 -12   9   1       23.12       15.30     11.85 o 
 -11   9   1       56.64       53.68     11.00 o 
 -10   9   1       11.41        1.78      7.37 o 
  -9   9   1       45.99       62.96      8.04 o 
  -8   9   1      113.76      110.81      8.51 o 
  -7   9   1        9.66        9.49      6.78 o 
  -6   9   1      190.27      198.75      7.66 o 
  -5   9   1      117.95      138.24     12.72 o 
  -4   9   1      496.26      494.16     12.32 o 
  -3   9   1     2840.00     2793.88     55.84 o 
  -2   9   1      902.27     1069.30     22.72 o 
  -1   9   1      426.24      362.52      9.98 o 
   0   9   1      836.73     1161.75     25.79 o 
   1   9   1     1826.59     1992.50     36.71 o 
   2   9   1     2094.69     2220.61     45.00 o 
   3   9   1      109.58      129.21      5.45 o 
   4   9   1     1248.47     1321.51     28.29 o 
   5   9   1      849.72      836.95     19.36 o 
   6   9   1      155.39      194.31      9.84 o 
   7   9   1      227.97      217.59     11.37 o 
   8   9   1       27.03       14.58      6.25 o 
   9   9   1       90.75       71.94     10.31 o 
  10   9   1        8.14       19.68     16.38 o 
  11   9   1       17.37       12.40     12.96 o 
  12   9   1        5.64        8.02     16.75 o 
 -12  10   1        5.84       16.44     18.54 o 
 -11  10   1       71.09       83.39     12.88 o 
 -10  10   1       68.36       80.20     11.32 o 
  -9  10   1      155.33      155.76     10.05 o 
  -8  10   1       22.68       34.16      6.59 o 
  -7  10   1      227.04      223.97      8.69 o 
  -6  10   1      246.57      279.21      9.27 o 
  -5  10   1      302.47      326.17      9.81 o 
  -4  10   1      186.66      149.88      8.33 o 
  -3  10   1      187.93      177.43      6.31 o 
  -2  10   1       31.10       35.70      3.38 o 
  -1  10   1      385.21      316.21      9.43 o 
   0  10   1     1345.14     1370.43     30.20 o 
   1  10   1     1031.03     1082.00     21.10 o 
   2  10   1     1798.41     1968.32     40.43 o 
   3  10   1       23.71       29.27      4.31 o 
   4  10   1       96.63       79.84      9.05 o 
   5  10   1       44.28       56.35      5.05 o 
   6  10   1      846.93      823.66     23.29 o 
   7  10   1        1.20       12.56      7.05 o 
   8  10   1       74.09       81.17      8.24 o 
   9  10   1       35.13       25.41      8.60 o 
  10  10   1       37.43       36.93     19.80 o 
  11  10   1       21.19       10.73     18.08 o 
  12  10   1        3.23        6.91     14.50 o 
 -12  11   1       17.04       16.16     17.43 o 
 -11  11   1       34.00       49.76     18.57 o 
 -10  11   1       12.17       13.48     13.79 o 
  -9  11   1       75.99       78.17      8.62 o 
  -8  11   1       31.58       30.81      8.47 o 
  -7  11   1      395.53      399.86     15.43 o 
  -6  11   1      386.09      381.12     11.34 o 
  -5  11   1       90.81       99.20      5.94 o 
  -4  11   1      580.47      567.17     14.12 o 
  -3  11   1      503.30      605.24     16.32 o 
  -2  11   1      297.32      293.39     10.75 o 
  -1  11   1      330.16      294.97     16.05 o 
   0  11   1      746.72      820.48     19.52 o 
   1  11   1       63.67       68.32      6.06 o 
   2  11   1      740.67      779.25     18.08 o 
   3  11   1      458.83      449.30     12.12 o 
   4  11   1        7.39       10.00      3.87 o 
   5  11   1      361.26      318.05     10.19 o 
   6  11   1      154.88      162.14      9.39 o 
   7  11   1       44.04       47.67     13.32 o 
   8  11   1      196.51      205.61     11.63 o 
   9  11   1       30.05       17.07      8.82 o 
  10  11   1        3.92       19.82      9.92 o 
  11  11   1        5.75       32.79     17.86 o 
 -11  12   1        6.32       13.67     17.89 o 
 -10  12   1        2.03        9.42     10.07 o 
  -9  12   1       63.30       58.07     11.85 o 
  -8  12   1      156.42      133.49     12.83 o 
  -7  12   1        8.43       10.10      7.62 o 
  -6  12   1       73.80       93.08      6.53 o 
  -5  12   1      324.59      367.19     14.64 o 
  -4  12   1      279.93      274.32      8.96 o 
  -3  12   1      554.87      568.63     14.16 o 
  -2  12   1      184.69      215.11     14.97 o 
  -1  12   1      115.68       98.06      5.77 o 
   0  12   1      143.48      137.73      6.69 o 
   1  12   1      506.58      460.19     12.66 o 
   2  12   1      259.78      234.47      7.25 o 
   3  12   1      137.17      141.73      6.68 o 
   4  12   1      138.99      144.35      6.97 o 
   5  12   1      230.17      209.87      8.50 o 
   6  12   1      568.44      541.68     20.55 o 
   7  12   1       43.45       54.12      7.62 o 
   8  12   1        4.16       15.82      6.46 o 
   9  12   1       81.69       91.59     23.38 o 
  10  12   1        7.05       19.72     10.61 o 
  11  12   1        4.68        7.22     10.21 o 
 -11  13   1       35.09       19.03     16.69 o 
 -10  13   1       27.85       17.44     11.30 o 
  -9  13   1       18.57       14.91      9.82 o 
  -7  13   1      162.36      143.28     12.73 o 
  -6  13   1      162.00      176.52      9.90 o 
  -5  13   1       35.73       36.32      6.51 o 
  -4  13   1       25.37       13.78      7.05 o 
  -3  13   1     1175.60     1079.54     29.52 o 
  -2  13   1       33.75       61.10      5.32 o 
  -1  13   1      259.00      225.12      8.72 o 
   0  13   1      558.04      577.16     15.50 o 
   1  13   1      249.95      293.73     11.07 o 
   2  13   1     1166.35     1185.64     26.33 o 
   3  13   1        8.10       -2.56      3.49 o 
   4  13   1      252.90      224.94      9.65 o 
   5  13   1      231.46      224.85      8.95 o 
   6  13   1       26.31       39.28      6.86 o 
   7  13   1       98.23       91.84     13.02 o 
   8  13   1       76.37       60.50      8.58 o 
   9  13   1        0.12        7.84      8.54 o 
  10  13   1       16.65       57.87     19.59 o 
 -11  14   1        7.52       12.22     16.50 o 
 -10  14   1        9.71       17.09     13.56 o 
  -9  14   1       70.87       78.81     13.09 o 
  -8  14   1        5.83        9.64      9.51 o 
  -7  14   1       60.51       54.24      9.87 o 
  -6  14   1      108.26      111.52      8.76 o 
  -5  14   1      300.67      277.53     15.66 o 
  -4  14   1      296.15      349.64     13.63 o 
  -3  14   1      690.98      669.61     20.54 o 
  -2  14   1       22.17       24.99      5.93 o 
  -1  14   1       53.63       61.60      5.30 o 
   0  14   1      285.38      303.95     11.82 o 
   1  14   1      191.25      181.46      9.41 o 
   2  14   1       88.14       77.84     10.50 o 
   3  14   1       79.37       77.82      6.02 o 
   4  14   1      117.01      113.89      6.96 o 
   5  14   1       27.97       15.07      7.99 o 
   6  14   1      160.26      127.13      9.32 o 
   7  14   1        5.43       24.12     14.65 o 
   8  14   1        3.02        7.70      9.39 o 
 -10  15   1        0.09       18.45     15.05 o 
  -9  15   1       13.53       27.14     10.50 o 
  -8  15   1       47.14       45.37     11.55 o 
  -7  15   1       40.67       44.98      9.94 o 
  -6  15   1       87.96      105.30     11.27 o 
  -5  15   1       95.56      117.77      9.48 o 
  -4  15   1      195.19      211.83     11.13 o 
  -3  15   1      110.21       96.39     13.96 o 
  -2  15   1      281.63      285.68     16.76 o 
  -1  15   1      235.15      255.82     11.59 o 
   0  15   1       63.50       55.40      7.93 o 
   1  15   1      196.77      194.06     10.21 o 
   2  15   1      223.25      241.25     11.28 o 
   3  15   1      102.10      103.88      6.78 o 
   4  15   1       62.74       50.94     13.48 o 
   5  15   1      218.87      247.52     15.91 o 
   6  15   1       32.57       32.42      9.84 o 
   7  15   1       10.85        6.69      9.70 o 
   8  15   1       14.11       47.96     20.75 o 
   9  15   1        8.97       15.05     14.84 o 
  10  15   1        2.44       19.06     16.72 o 
 -10  16   1       15.47        8.67     16.10 o 
  -9  16   1       43.63       27.24     11.06 o 
  -8  16   1      128.24      103.54     31.79 o 
  -7  16   1        3.02       23.11      9.22 o 
  -6  16   1       15.11       19.55      7.61 o 
  -5  16   1       93.97      125.10     14.97 o 
  -4  16   1       43.69       55.65      7.66 o 
  -3  16   1      302.50      286.73     15.32 o 
  -2  16   1      668.78      707.93     26.83 o 
  -1  16   1      503.38      450.66     16.16 o 
   0  16   1       70.04       65.81      9.99 o 
   1  16   1      137.08      116.69      8.57 o 
   2  16   1       14.54        9.64      8.50 o 
   3  16   1       76.88       85.79      8.06 o 
   4  16   1       18.57       16.02      6.64 o 
   5  16   1       85.86      104.98     11.91 o 
   6  16   1       53.25       50.24     10.13 o 
   7  16   1       10.97       25.09     10.83 o 
   8  16   1        2.38       25.85     14.71 o 
   9  16   1       18.05       -6.11     14.28 o 
 -10  17   1       22.86       22.13     12.35 o 
  -9  17   1       30.16       62.01     13.47 o 
  -8  17   1       24.72       49.41     34.66 o 
  -7  17   1       76.72       66.10     17.74 o 
  -6  17   1       29.52       35.41     16.35 o 
  -5  17   1       12.47       15.41      8.81 o 
  -4  17   1       13.21       19.06      8.53 o 
  -3  17   1      141.79      112.18     11.88 o 
  -2  17   1      288.29      324.42     17.30 o 
  -1  17   1       14.72       25.40      7.86 o 
   0  17   1       47.34       41.95      8.44 o 
   1  17   1       21.89       13.21      7.21 o 
   2  17   1       30.43       11.86     10.47 o 
   3  17   1       29.28       20.07      6.47 o 
   4  17   1       38.62       49.57      8.11 o 
   5  17   1       12.34       14.19      8.98 o 
   6  17   1        0.13        9.01     14.22 o 
   7  17   1       12.89       21.47     14.68 o 
   8  17   1        8.31       19.74     16.84 o 
   9  17   1        4.49       25.73     19.16 o 
  -9  18   1       32.87       65.08     14.95 o 
  -8  18   1       31.33       19.00     16.10 o 
  -7  18   1       40.35       33.81     11.50 o 
  -6  18   1       25.10       47.75     16.38 o 
  -4  18   1       20.01       17.56     15.79 o 
  -3  18   1       19.10       10.03     13.08 o 
  -2  18   1        8.07        4.13     12.43 o 
  -1  18   1       75.57       68.73     10.16 o 
   0  18   1      142.67      121.98     12.21 o 
   1  18   1       26.31       38.03      8.65 o 
   2  18   1      106.30      115.99      9.47 o 
   3  18   1       14.12       39.09     11.00 o 
   4  18   1       12.53       39.70     14.34 o 
   5  18   1        8.41       -0.40     12.15 o 
   6  18   1        1.59        7.00      9.00 o 
   7  18   1        6.05       41.86     33.99 o 
   8  18   1        0.09       -4.67     10.30 o 
   9  18   1       15.64       25.09     12.67 o 
  -9  19   1        1.55       35.38     18.51 o 
  -8  19   1        2.08       26.28     17.18 o 
  -7  19   1       11.10        1.73     16.32 o 
  -6  19   1       60.15       72.65     19.68 o 
  -5  19   1       29.30       51.45     10.47 o 
  -4  19   1       30.17       44.45     10.34 o 
  -3  19   1       12.33        7.25     12.71 o 
  -2  19   1       16.43        4.53      7.97 o 
  -1  19   1       57.63       79.36     24.46 o 
   0  19   1       24.58       17.22      8.22 o 
   1  19   1       75.79       80.33     11.01 o 
   2  19   1       68.31       67.08     11.31 o 
   3  19   1        8.17       19.92     16.40 o 
   4  19   1       26.23       19.59      7.68 o 
   5  19   1        5.01       16.36      9.45 o 
   6  19   1       41.83       36.69     11.79 o 
   7  19   1        3.32        0.16     10.35 o 
   8  19   1       14.03       40.79     14.04 o 
  -8  20   1       24.29       60.28     21.75 o 
  -7  20   1        6.12        8.45     16.84 o 
  -6  20   1       18.27        2.31     14.44 o 
  -5  20   1        4.33       35.85     15.02 o 
  -4  20   1       10.42       31.23     19.88 o 
  -3  20   1       58.56       39.33      9.74 o 
  -2  20   1       82.42       86.47     13.97 o 
  -1  20   1       49.29       11.83      8.15 o 
   0  20   1       27.45       60.82     10.88 o 
   1  20   1        8.31       13.67     11.57 o 
   2  20   1       26.99       78.05     32.47 o 
   3  20   1        7.95       34.12     18.77 o 
   4  20   1       28.05       18.66     13.67 o 
   5  20   1       23.03       45.04     18.39 o 
   6  20   1        1.38       12.08     10.42 o 
   7  20   1       57.36       89.12     15.24 o 
  -6  21   1       14.38       16.60     17.27 o 
  -5  21   1       19.57       33.93     10.46 o 
  -4  21   1        2.57       12.06     13.05 o 
  -3  21   1        9.94       13.76     14.44 o 
  -2  21   1       81.76       89.80     11.81 o 
  -1  21   1       10.21       32.17      9.45 o 
   0  21   1       39.15       34.56      9.55 o 
   1  21   1        8.88       10.78     15.18 o 
   2  21   1       29.97       29.05     17.17 o 
   3  21   1        4.22        9.15      9.05 o 
   4  21   1        1.17        3.12     13.85 o 
   5  21   1        7.97       22.43     16.57 o 
   6  21   1       35.73       31.62     19.56 o 
  -5  22   1       13.25       45.99     18.48 o 
  -4  22   1       22.01       20.62     14.64 o 
  -3  22   1        6.95        2.10     13.73 o 
  -2  22   1       26.21       14.37     21.89 o 
  -1  22   1        4.24       25.93     10.23 o 
   0  22   1       32.30       24.49     10.61 o 
   1  22   1        2.79       28.63     14.16 o 
   2  22   1        4.64       25.16     10.69 o 
   3  22   1        3.62       21.56     14.99 o 
   4  22   1       19.37       17.83     16.66 o 
   5  22   1        7.26        8.30     16.66 o 
  -4  23   1       20.62       33.80     11.56 o 
  -3  23   1        6.78       22.64     14.62 o 
  -2  23   1       12.16       28.24     25.36 o 
  -1  23   1       22.76       26.25     14.38 o 
   0  23   1        8.75       11.85     14.99 o 
   2  23   1        2.53       23.72     15.55 o 
   3  23   1       44.98       53.89     12.84 o 
  -3  24   1       15.18       35.20     16.16 o 
  -2  24   1       12.46       44.66     23.21 o 
  -1  24   1        3.42        5.41     10.82 o 
   0  24   1       24.62       44.12     13.21 o 
   1  24   1        6.99       47.70     19.30 o 
   2  24   1       28.60       25.76     16.90 o 
   3  24   1        0.25       40.81     16.63 o 
  -3 -24   2       20.92       41.43     22.58 o 
  -2 -24   2        6.37      -10.30     18.20 o 
  -1 -24   2        8.96       60.74     22.24 o 
   0 -24   2        3.80       25.17     21.38 o 
   1 -24   2        4.84        2.71     18.11 o 
  -4 -23   2        8.00       61.08     21.81 o 
  -3 -23   2        0.98       -1.23     19.65 o 
  -2 -23   2       25.94       33.82     21.05 o 
  -1 -23   2        9.58       74.56     25.73 o 
   0 -23   2        1.57       34.12     33.13 o 
   1 -23   2        4.34       10.15     12.85 o 
   2 -23   2       12.75        4.57     16.94 o 
   3 -23   2       12.64       13.35     14.57 o 
   4 -23   2       26.15       22.09     20.95 o 
  -6 -22   2        8.87       -9.22     18.88 o 
  -5 -22   2       33.69       41.31     23.54 o 
  -4 -22   2       10.47       14.99     21.32 o 
  -3 -22   2        4.59       10.17     12.58 o 
  -2 -22   2        4.03        8.64     17.49 o 
  -1 -22   2        6.95       38.14     35.98 o 
   0 -22   2        7.56       33.59     19.93 o 
   1 -22   2        5.57        0.28     17.27 o 
   2 -22   2        6.27        9.46     12.14 o 
   3 -22   2        1.97       12.05     21.87 o 
   4 -22   2        4.34       11.44     13.12 o 
  -7 -21   2        8.43      -11.63     20.70 o 
  -6 -21   2       23.65       34.89     24.68 o 
  -5 -21   2        7.84        7.40     18.20 o 
  -4 -21   2        4.89       21.14     16.03 o 
  -3 -21   2        6.83       36.45     23.75 o 
  -2 -21   2        2.32       47.32     18.08 o 
  -1 -21   2       14.98       25.20     20.34 o 
   0 -21   2        1.92        7.65     16.47 o 
   1 -21   2        7.91        9.39     18.60 o 
   2 -21   2       28.44       14.57     12.18 o 
   3 -21   2        3.67       12.96     18.02 o 
   4 -21   2        1.29        7.10     12.15 o 
   5 -21   2        9.24        0.52     17.06 o 
   6 -21   2       25.62       32.14     22.36 o 
  -8 -20   2        6.01       31.71     20.76 o 
  -7 -20   2       31.68       47.10     22.80 o 
  -6 -20   2        3.36       49.51     22.30 o 
  -5 -20   2        1.81       10.12     12.18 o 
  -4 -20   2        8.08       37.81     14.61 o 
  -3 -20   2        7.91       14.85     11.55 o 
  -2 -20   2       67.80      108.12     31.51 o 
  -1 -20   2       29.08       43.01     12.39 o 
   0 -20   2       17.39       26.09     12.56 o 
   1 -20   2       23.38        7.69      9.79 o 
   2 -20   2        7.07       22.95     11.44 o 
   3 -20   2       15.23        7.21     11.34 o 
   4 -20   2        0.74       20.71     12.61 o 
   5 -20   2       41.51       44.00     14.74 o 
   6 -20   2       11.00       47.21     15.30 o 
  -9 -19   2        3.33       21.35     21.56 o 
  -8 -19   2        2.73       15.21     19.13 o 
  -7 -19   2        5.63       -8.08     14.71 o 
  -6 -19   2       43.31       52.07     20.82 o 
  -5 -19   2       51.45       98.36     41.63 o 
  -4 -19   2       39.40       51.65     12.88 o 
  -3 -19   2       31.54       50.23     15.21 o 
  -2 -19   2       51.06       48.22     11.18 o 
  -1 -19   2       70.24       69.94     12.45 o 
   0 -19   2       15.37       20.19     11.36 o 
   1 -19   2       30.99       37.30     11.78 o 
   2 -19   2      136.16      120.93     14.14 o 
   3 -19   2       41.36       43.03     11.64 o 
   4 -19   2       58.66       88.46     14.22 o 
   6 -19   2       15.82       -0.37     15.73 o 
   7 -19   2        2.86       -5.00     16.81 o 
  -9 -18   2       21.80       58.77     18.11 o 
  -8 -18   2       22.41        1.80     11.31 o 
  -7 -18   2       11.32       55.00     20.30 o 
  -6 -18   2       17.90       29.82     11.41 o 
  -5 -18   2       12.30       29.58     12.71 o 
  -4 -18   2       44.10       64.88     12.70 o 
  -3 -18   2       42.15       45.74     14.38 o 
  -2 -18   2       44.35       27.29     10.84 o 
  -1 -18   2       57.49       65.28     11.59 o 
   0 -18   2      114.35      102.47     13.48 o 
   1 -18   2       68.17       50.52     19.99 o 
   2 -18   2      149.77      154.39     21.04 o 
   3 -18   2       58.56       78.98     12.34 o 
   4 -18   2        2.79       21.33     10.51 o 
   5 -18   2       16.60       12.84     11.49 o 
   6 -18   2       10.66       36.27     14.64 o 
   7 -18   2        5.71       41.65     17.80 o 
   8 -18   2        4.03        7.00     21.04 o 
 -10 -17   2       13.73       43.06     19.28 o 
  -9 -17   2        5.86       -8.17     13.85 o 
  -8 -17   2        9.52        9.10     16.89 o 
  -7 -17   2        5.40       19.73     10.86 o 
  -6 -17   2       90.70      104.22     12.92 o 
  -5 -17   2       96.91      118.06     12.08 o 
  -4 -17   2       27.43       22.64     12.61 o 
  -3 -17   2      400.72      368.27     15.33 o 
  -2 -17   2       45.59       34.11      8.13 o 
  -1 -17   2       33.10       19.15      8.34 o 
   0 -17   2       77.57       98.42     12.78 o 
   1 -17   2       99.56       99.67     12.48 o 
   2 -17   2        2.41       14.61      9.92 o 
   3 -17   2       10.43       14.77      9.36 o 
   4 -17   2       10.38        3.76      8.58 o 
   5 -17   2        8.15       22.37     10.52 o 
   6 -17   2        7.38       32.76     18.66 o 
   7 -17   2       12.07       18.78     12.19 o 
   8 -17   2        1.52        1.30     18.45 o 
   9 -17   2       38.64       41.83     24.68 o 
 -10 -16   2        5.04        4.07     14.47 o 
  -9 -16   2       18.20       23.17     14.50 o 
  -8 -16   2       50.64       69.71     13.88 o 
  -7 -16   2       13.78       14.32      9.50 o 
  -6 -16   2       21.86       34.79     11.13 o 
  -5 -16   2       73.67       80.72      9.13 o 
  -4 -16   2      318.13      267.53     15.50 o 
  -3 -16   2       74.92       71.14     11.36 o 
  -2 -16   2      167.02      163.67     10.57 o 
  -1 -16   2        2.99        6.42     11.94 o 
   0 -16   2      312.73      279.11     12.56 o 
   1 -16   2      173.13      182.21     10.70 o 
   2 -16   2       18.32       19.02      7.30 o 
   3 -16   2      242.17      211.15     20.67 o 
   4 -16   2       30.67       13.49      9.75 o 
   5 -16   2       11.99       11.32     10.08 o 
   6 -16   2        4.67       -3.04      9.26 o 
   7 -16   2        3.48       -4.81     14.50 o 
   8 -16   2        0.24        7.29     17.14 o 
   9 -16   2       12.23       40.32     21.07 o 
 -11 -15   2       34.27       63.30     21.38 o 
 -10 -15   2       13.21       14.16     15.86 o 
  -9 -15   2        9.64        6.01      9.12 o 
  -8 -15   2        1.74        6.15      9.71 o 
  -7 -15   2      143.95      145.06     18.49 o 
  -6 -15   2       84.71       72.97      8.91 o 
  -5 -15   2      125.56      149.68      8.74 o 
  -4 -15   2      240.16      222.85      9.76 o 
  -3 -15   2      148.83      148.54      8.34 o 
  -2 -15   2      406.50      430.99     15.35 o 
  -1 -15   2       37.65       28.38     11.68 o 
   0 -15   2      213.15      248.59     11.35 o 
   1 -15   2       64.25       78.57      8.50 o 
   2 -15   2       12.69        7.36      6.19 o 
   3 -15   2      125.91      130.28     13.27 o 
   4 -15   2       68.05       80.86     13.60 o 
   5 -15   2      109.24      118.90     13.47 o 
   6 -15   2       58.37       55.70     11.65 o 
   7 -15   2        0.36       -3.18      9.34 o 
   8 -15   2        2.22        1.14     14.75 o 
   9 -15   2       13.63       16.97     20.76 o 
  10 -15   2       14.82        9.04     19.28 o 
 -11 -14   2        5.98       -9.16     13.02 o 
 -10 -14   2       44.72       89.71     20.17 o 
  -9 -14   2       24.81        7.84      9.63 o 
  -8 -14   2       77.12       77.46     12.82 o 
  -7 -14   2      263.90      264.15     15.74 o 
  -6 -14   2       30.78       25.07      5.90 o 
  -5 -14   2      162.45      149.59      8.16 o 
  -4 -14   2      120.62      135.67     10.88 o 
  -3 -14   2      587.77      678.15     17.57 o 
  -2 -14   2      145.74      144.50      8.96 o 
  -1 -14   2       46.13       70.19      7.62 o 
   0 -14   2      313.64      260.66     14.55 o 
   1 -14   2      188.87      185.35     10.36 o 
   2 -14   2       77.66       88.96      8.13 o 
   3 -14   2       73.01       84.39     11.61 o 
   4 -14   2       78.57       65.57     10.23 o 
   5 -14   2        3.98       11.11      6.06 o 
   6 -14   2       38.49       57.89     23.85 o 
   7 -14   2       23.37       38.17      8.60 o 
   8 -14   2       11.88        5.89      7.97 o 
   9 -14   2        6.13       21.72     14.13 o 
  10 -14   2        2.39       10.49     12.08 o 
 -11 -13   2        0.60       13.23     15.30 o 
 -10 -13   2       15.16       10.15     13.33 o 
  -9 -13   2       36.08       55.75     10.81 o 
  -8 -13   2        2.01        1.20     10.77 o 
  -7 -13   2      167.53      171.69     12.35 o 
  -6 -13   2      104.28       92.74     10.23 o 
  -5 -13   2      179.23      177.49      8.59 o 
  -4 -13   2      554.84      497.08     14.11 o 
  -3 -13   2      885.11      920.18     21.94 o 
  -2 -13   2      216.52      184.67      7.97 o 
  -1 -13   2       81.93       61.32      6.76 o 
   0 -13   2      317.46      334.35     19.74 o 
   1 -13   2      101.07      106.86      9.24 o 
   2 -13   2      151.89      141.02     10.04 o 
   3 -13   2       16.16       12.57      5.66 o 
   4 -13   2      280.72      290.88     17.79 o 
   5 -13   2       53.55       53.46      7.66 o 
   6 -13   2      316.07      358.09     17.96 o 
   7 -13   2       23.28       38.25      8.82 o 
   8 -13   2      105.74      101.36     11.30 o 
   9 -13   2        6.36       23.95     10.61 o 
  10 -13   2        8.07       34.82     21.61 o 
 -12 -12   2        2.82       -3.67     16.38 o 
 -11 -12   2        0.26       -6.85     13.36 o 
 -10 -12   2        9.40       16.29     13.20 o 
  -9 -12   2       16.30       30.23      8.35 o 
  -8 -12   2       57.21       52.15     10.03 o 
  -7 -12   2      438.24      437.39     16.15 o 
  -6 -12   2       39.44       54.89      6.21 o 
  -5 -12   2      353.68      334.79     11.23 o 
  -4 -12   2      233.09      209.81      9.57 o 
  -3 -12   2      161.80      132.93      6.99 o 
  -2 -12   2      124.72      112.36      6.51 o 
  -1 -12   2      169.97      173.98      9.50 o 
   0 -12   2      310.91      275.86      8.41 o 
   1 -12   2      138.01      131.85      6.18 o 
   2 -12   2      116.05       98.33      6.76 o 
   3 -12   2       29.18       26.11      5.54 o 
   4 -12   2      792.22      801.58     22.73 o 
   5 -12   2       46.81       31.47      6.66 o 
   6 -12   2       75.10       65.88      8.32 o 
   7 -12   2      251.64      258.04     17.62 o 
   8 -12   2       10.27       18.52      7.71 o 
   9 -12   2        6.10       21.92     10.84 o 
  10 -12   2       22.89       17.42     18.35 o 
  11 -12   2        0.35       -4.78     17.80 o 
 -11 -11   2       24.81       20.61     14.34 o 
 -10 -11   2        0.72       18.68     12.77 o 
  -9 -11   2       31.79       24.76      8.44 o 
  -8 -11   2       99.73       96.00      9.22 o 
  -7 -11   2      182.73      205.08     10.79 o 
  -6 -11   2      399.11      379.67     12.05 o 
  -5 -11   2      102.44      126.72      6.92 o 
  -4 -11   2      101.30       95.71      6.18 o 
  -3 -11   2      366.25      342.85     10.45 o 
  -2 -11   2      320.50      291.87      8.15 o 
  -1 -11   2      417.93      443.92     10.98 o 
   0 -11   2     1599.93     1547.44     35.34 o 
   1 -11   2       27.35       30.15      4.13 o 
   2 -11   2      138.80      130.56      7.09 o 
   3 -11   2      341.86      288.71     11.67 o 
   4 -11   2      274.09      300.66     12.00 o 
   5 -11   2      175.05      173.77      9.47 o 
   6 -11   2       39.93       34.58      7.32 o 
   7 -11   2       60.58       65.69      8.77 o 
   8 -11   2      111.36      119.99     10.10 o 
   9 -11   2       46.37       41.67      8.87 o 
  10 -11   2       23.64       15.39     16.35 o 
  11 -11   2       11.76       13.63     12.74 o 
 -12 -10   2       37.35       34.03     16.63 o 
 -11 -10   2       24.65       43.01     11.97 o 
  -9 -10   2        0.76        1.33     10.18 o 
  -8 -10   2      907.32      932.29     26.94 o 
  -7 -10   2      112.91       91.63      8.18 o 
  -6 -10   2       67.95       69.86      6.04 o 
  -5 -10   2      114.31      104.22      6.22 o 
  -4 -10   2       17.16       16.82      5.19 o 
  -3 -10   2      508.20      595.46     14.81 o 
  -2 -10   2      152.43      165.49      5.17 o 
  -1 -10   2      622.90      616.96     12.70 o 
   0 -10   2      402.00      456.08     11.00 o 
   1 -10   2      437.65      459.52     21.86 o 
   2 -10   2     1146.31     1166.74     27.30 o 
   3 -10   2      434.83      437.84     11.59 o 
   4 -10   2      182.50      185.63      9.34 o 
   5 -10   2      292.44      261.09     13.06 o 
   6 -10   2        3.59       -1.94      7.36 o 
   7 -10   2      413.64      390.33     15.37 o 
   8 -10   2      122.07      117.68      9.95 o 
   9 -10   2       52.80       55.63      9.14 o 
  10 -10   2       37.70       34.48     11.91 o 
  11 -10   2        6.44       14.28     11.31 o 
 -12  -9   2       11.05       36.68     27.29 o 
 -11  -9   2       19.66       24.37     11.09 o 
 -10  -9   2       16.91       20.46      9.25 o 
  -9  -9   2       18.43       28.86      7.60 o 
  -8  -9   2      222.19      233.71     14.49 o 
  -7  -9   2      240.42      239.14     11.30 o 
  -6  -9   2      702.61      719.61     17.80 o 
  -5  -9   2      112.49      115.31      6.20 o 
  -4  -9   2       17.82       18.06      6.76 o 
  -3  -9   2       62.40       75.18      5.70 o 
  -2  -9   2      286.74      247.47      9.57 o 
  -1  -9   2       23.37       32.96      2.76 o 
   0  -9   2      731.37      810.83     17.31 o 
   1  -9   2      630.58      600.80     18.83 o 
   2  -9   2     1402.54     1315.09     27.96 o 
   3  -9   2      519.69      492.56     12.49 o 
   4  -9   2      500.28      443.59     12.11 o 
   5  -9   2      170.55      162.31      7.73 o 
   6  -9   2      375.05      369.86     16.22 o 
   7  -9   2      585.72      578.66     18.80 o 
   8  -9   2       51.26       63.94      8.54 o 
   9  -9   2        4.88        4.55      6.69 o 
  10  -9   2        8.97       13.11     10.52 o 
  11  -9   2       13.32        6.96     11.25 o 
 -13  -8   2       13.67        7.25     19.80 o 
 -12  -8   2        6.43       11.88     15.67 o 
 -11  -8   2       27.40       20.85     20.05 o 
 -10  -8   2      102.18      100.95     12.01 o 
  -9  -8   2      413.29      448.66     16.76 o 
  -8  -8   2       29.73       18.14      7.98 o 
  -7  -8   2       23.70       19.54      6.10 o 
  -6  -8   2      150.71      147.04      9.63 o 
  -5  -8   2      935.29      881.17     20.36 o 
  -4  -8   2      332.08      277.84      8.48 o 
  -3  -8   2     1194.78     1202.98     26.05 o 
  -2  -8   2       47.45       55.02      4.25 o 
  -1  -8   2     1442.92     1571.83     28.41 o 
   0  -8   2      743.99      710.93     15.26 o 
   1  -8   2      642.76      724.05     18.45 o 
   2  -8   2       60.15       82.53      5.11 o 
   3  -8   2      698.21      761.89     17.44 o 
   4  -8   2      529.27      492.20     17.61 o 
   5  -8   2      407.82      393.03     19.45 o 
   6  -8   2      352.27      367.40     11.78 o 
   7  -8   2      697.23      688.08     18.21 o 
   8  -8   2      210.67      192.90     10.82 o 
   9  -8   2       66.33       63.34     10.99 o 
  10  -8   2       42.20       27.48     11.61 o 
  11  -8   2       34.51       43.42     12.74 o 
  12  -8   2       18.95       33.29     18.14 o 
 -13  -7   2        1.90        5.07     11.35 o 
 -12  -7   2       41.19       27.54     11.06 o 
 -11  -7   2       88.49       85.51     13.06 o 
 -10  -7   2       57.44       62.12     10.32 o 
  -9  -7   2      230.41      212.07     11.69 o 
  -8  -7   2      109.02      106.81      8.53 o 
  -7  -7   2      248.43      262.45      9.42 o 
  -6  -7   2       14.10       17.01      4.05 o 
  -5  -7   2      570.16      557.38     16.34 o 
  -4  -7   2      301.16      290.44      9.97 o 
  -3  -7   2      600.16      590.32     13.90 o 
  -2  -7   2     2316.92     2205.02     45.11 o 
  -1  -7   2      297.44      322.28      9.00 o 
   0  -7   2     2008.76     2058.20     40.03 o 
   1  -7   2      908.60      738.25     18.58 o 
   2  -7   2     1552.50     1803.74     37.14 o 
   3  -7   2     1808.73     1895.80     39.29 o 
   4  -7   2     1382.86     1320.33     28.60 o 
   5  -7   2     1787.85     1773.20     37.92 o 
   6  -7   2       90.04       89.36      6.51 o 
   7  -7   2      205.46      190.80      8.81 o 
   8  -7   2      416.48      402.04     13.37 o 
   9  -7   2       18.64       11.16      6.94 o 
  11  -7   2        3.97       11.72     10.90 o 
  12  -7   2       19.97       12.59     16.38 o 
 -13  -6   2       75.16       68.25     14.43 o 
 -12  -6   2       20.42       37.41     11.55 o 
 -11  -6   2       11.27       11.49      9.32 o 
 -10  -6   2      125.55      121.63     12.08 o 
  -9  -6   2      104.54       93.58      8.74 o 
  -8  -6   2      189.62      176.57      9.87 o 
  -7  -6   2       10.92       16.78      4.53 o 
  -6  -6   2       13.62       22.79      4.14 o 
  -5  -6   2      195.05      244.14      7.74 o 
  -4  -6   2     2337.65     2309.57     47.73 o 
  -3  -6   2     2780.33     2758.01     55.82 o 
  -2  -6   2      129.68      143.60      5.47 o 
  -1  -6   2     3403.63     2901.04     58.42 o 
   0  -6   2     2002.50     1695.74     38.89 o 
   1  -6   2      791.94      926.37     22.42 o 
   2  -6   2      724.93      708.04     15.88 o 
   3  -6   2      308.23      323.84      8.79 o 
   4  -6   2       61.81       63.29      5.51 o 
   5  -6   2      283.12      330.97     11.52 o 
   6  -6   2       79.78       80.31      5.90 o 
   7  -6   2      578.51      538.54     15.07 o 
   8  -6   2      105.05      100.48      7.91 o 
   9  -6   2       11.56       16.57      6.34 o 
  10  -6   2       23.45       19.61      9.63 o 
  11  -6   2       11.14       27.52     11.72 o 
  12  -6   2        0.49       17.34     16.20 o 
 -13  -5   2        4.74        9.47     10.95 o 
 -11  -5   2       21.03       24.10     10.09 o 
 -10  -5   2      228.44      222.18     27.24 o 
  -9  -5   2       51.31       53.80     11.97 o 
  -8  -5   2       25.99       17.34      8.85 o 
  -7  -5   2      143.39      159.37      7.04 o 
  -6  -5   2       42.29       40.56      4.80 o 
  -5  -5   2      512.12      527.54     12.87 o 
  -4  -5   2      282.95      316.82      9.84 o 
  -3  -5   2      115.31      103.11      4.33 o 
  -2  -5   2     5915.38     5441.84    107.83 o 
  -1  -5   2     4191.56     4404.52     87.51 o 
   0  -5   2      966.75     1041.93     24.36 o 
   1  -5   2     2191.36     2362.75     49.35 o 
   2  -5   2      370.43      313.77      7.97 o 
   3  -5   2      744.47      723.60     16.29 o 
   4  -5   2      239.26      232.82      7.70 o 
   5  -5   2      287.32      303.70     10.75 o 
   6  -5   2      153.37      156.23      7.31 o 
   7  -5   2      118.75      118.33      7.53 o 
   8  -5   2      541.43      516.05     15.08 o 
   9  -5   2        3.37        5.77      6.32 o 
  10  -5   2       23.99       21.36      7.77 o 
  11  -5   2       12.77       12.71     10.01 o 
  12  -5   2       46.14       35.38     16.81 o 
 -13  -4   2       35.59       43.13     11.96 o 
 -12  -4   2        7.96       36.80     11.34 o 
 -11  -4   2       71.01       75.32     11.58 o 
 -10  -4   2      451.95      488.51     22.41 o 
  -9  -4   2       10.25       16.85      9.09 o 
  -8  -4   2      366.31      344.28     12.41 o 
  -7  -4   2      270.36      241.06      8.32 o 
  -6  -4   2      828.60      938.82     21.08 o 
  -5  -4   2     1163.47     1300.03     27.59 o 
  -4  -4   2     2278.62     2433.68     49.31 o 
  -3  -4   2     3047.11     3013.38     60.36 o 
  -2  -4   2     3016.77     3030.61     60.55 o 
  -1  -4   2     3060.09     3098.33     61.83 o 
   0  -4   2      782.00      674.49     14.34 o 
   1  -4   2     2414.67     2486.82     49.70 o 
   2  -4   2     2002.20     1997.99     40.59 o 
   3  -4   2     2543.77     2691.85     54.55 o 
   4  -4   2      750.49      727.68     16.81 o 
   5  -4   2     1842.95     1787.88     33.20 o 
   6  -4   2       70.31       73.64      5.72 o 
   7  -4   2     1429.65     1428.16     32.04 o 
   8  -4   2      244.60      244.19     10.09 o 
   9  -4   2      149.13      151.45     10.13 o 
  10  -4   2       20.59       16.61      7.88 o 
  11  -4   2       11.49       -0.06     12.49 o 
  12  -4   2       13.07       14.24     11.66 o 
 -14  -3   2        7.55       19.06     21.10 o 
 -13  -3   2       25.76       28.90     11.81 o 
 -12  -3   2       58.90       68.81     13.18 o 
 -11  -3   2        8.14       -2.73      7.84 o 
 -10  -3   2      273.31      326.68     17.59 o 
  -9  -3   2       89.91       97.41     11.16 o 
  -8  -3   2      497.88      532.16     14.29 o 
  -7  -3   2      224.40      236.91      8.38 o 
  -6  -3   2      199.83      184.30      9.96 o 
  -5  -3   2     3541.73     3507.42     70.51 o 
  -4  -3   2      177.06      197.40      9.19 o 
  -3  -3   2     5940.62     5386.29    106.47 o 
  -2  -3   2     5992.34     5980.60    117.91 o 
  -1  -3   2    13522.80    13635.81    267.33 o 
   0  -3   2     5201.65     5079.76    100.12 o 
   1  -3   2     1178.38     1159.02     23.75 o 
   2  -3   2      930.48      976.74     19.32 o 
   3  -3   2       35.31       42.95      5.80 o 
   4  -3   2      386.89      441.42     11.15 o 
   5  -3   2      219.84      233.75      8.51 o 
   6  -3   2      327.10      314.71      9.46 o 
   7  -3   2       87.91       75.00      5.73 o 
   8  -3   2      672.31      655.20     29.12 o 
   9  -3   2      217.95      225.16     12.24 o 
  10  -3   2       26.66       25.11      7.55 o 
  11  -3   2       29.49       29.79     10.16 o 
  12  -3   2        4.96        8.61     10.92 o 
 -14  -2   2       17.80       35.14     22.03 o 
 -13  -2   2        3.77       23.04     14.34 o 
 -12  -2   2        9.23       18.48     11.24 o 
 -11  -2   2      126.87      114.64     12.40 o 
 -10  -2   2      470.14      528.06     34.70 o 
  -9  -2   2      656.09      638.37     24.81 o 
  -8  -2   2       77.25       63.62      5.89 o 
  -7  -2   2      402.41      414.30     11.50 o 
  -6  -2   2      465.91      514.63     12.84 o 
  -5  -2   2      930.91      879.07     22.36 o 
  -4  -2   2        8.53       15.81      2.41 o 
  -3  -2   2     4783.39     4762.22     94.12 o 
  -2  -2   2      827.70      754.79     15.73 o 
  -1  -2   2     1205.14     1092.16     22.78 o 
   0  -2   2     2545.95     2267.31     42.11 o 
   1  -2   2    12266.85    12025.31    220.04 o 
   2  -2   2     4278.17     3974.20     73.77 o 
   3  -2   2      279.43      279.89      8.04 o 
   4  -2   2     1097.77     1134.46     23.01 o 
   5  -2   2      538.88      556.24     14.01 o 
   6  -2   2       62.85       93.32      6.50 o 
   7  -2   2      151.39      174.19      8.53 o 
   8  -2   2       22.27       31.42      6.23 o 
   9  -2   2        2.62        6.36      9.13 o 
  10  -2   2       13.32       24.01      7.37 o 
  11  -2   2        2.57       10.93      9.84 o 
  12  -2   2        2.89       -5.99      9.74 o 
  13  -2   2        6.09       -2.62     16.63 o 
 -14  -1   2       33.49       40.44     22.15 o 
 -13  -1   2        1.26       12.93      9.90 o 
 -12  -1   2       86.47       91.94     16.61 o 
 -11  -1   2       38.34       34.38     13.34 o 
 -10  -1   2      186.14      211.74     18.97 o 
  -9  -1   2       16.83       11.20      5.47 o 
  -8  -1   2      275.62      266.56     10.29 o 
  -7  -1   2      264.19      263.60      8.68 o 
  -6  -1   2      770.19      772.18     17.62 o 
  -5  -1   2     1313.58     1454.15     30.26 o 
  -4  -1   2     1230.69     1367.32     32.61 o 
  -3  -1   2      921.92      885.86     21.40 o 
  -2  -1   2    15346.57    13965.96    313.57 o 
  -1  -1   2      459.08      389.59     11.22 o 
   0  -1   2      590.44      641.64     15.42 o 
   1  -1   2    11230.93    10618.06    175.57 o 
   2  -1   2      492.40      534.53     11.35 o 
   3  -1   2      981.28      864.07     17.66 o 
   4  -1   2     1000.35      983.66     20.28 o 
   5  -1   2      505.29      531.88     10.80 o 
   6  -1   2      684.21      729.00     22.90 o 
   7  -1   2      411.52      387.62     15.73 o 
   8  -1   2       46.04       36.28      6.09 o 
   9  -1   2      226.90      219.30     10.85 o 
  10  -1   2       28.37       30.69      7.85 o 
  11  -1   2       34.56       46.10     10.96 o 
  12  -1   2       37.26       53.98     13.74 o 
  13  -1   2        8.34        3.24     17.77 o 
 -13   0   2        0.01        0.71     12.03 o 
 -12   0   2        8.84       13.96     10.18 o 
 -11   0   2      100.61       90.87     11.48 o 
 -10   0   2      357.79      355.00     27.52 o 
  -9   0   2      999.01      930.45     25.89 o 
  -8   0   2       20.22       13.20      5.28 o 
  -7   0   2      112.37      111.55      7.04 o 
  -6   0   2      147.86      151.54      9.93 o 
  -5   0   2      127.94      128.39      8.47 o 
  -4   0   2      844.78      958.84     20.22 o 
  -3   0   2      695.50      846.51     17.61 o 
  -2   0   2      934.66      862.62     17.61 o 
  -1   0   2      221.43      307.35      9.39 o 
   0   0   2     1717.33     1808.01     35.67 o 
   1   0   2    30974.80    28475.96    551.37 o 
   2   0   2      353.46      301.33      7.40 o 
   3   0   2       53.17       41.27      3.75 o 
   4   0   2     1696.59     1590.30     30.63 o 
   5   0   2       11.06       12.61      2.81 o 
   6   0   2      121.25      104.42      9.86 o 
   7   0   2       61.51       64.25      6.45 o 
   8   0   2       12.81       11.47      5.77 o 
   9   0   2        3.70        2.17      6.52 o 
  10   0   2       20.97       40.27     17.37 o 
  11   0   2       12.37       46.08     12.45 o 
  12   0   2        4.18        7.11     13.13 o 
  13   0   2       72.95      120.96     23.72 o 
 -14   1   2       33.31       57.10     18.76 o 
 -13   1   2        1.34        2.80     10.83 o 
 -12   1   2       87.45       80.68     12.65 o 
 -11   1   2       39.80       35.54      9.86 o 
 -10   1   2      181.73      197.01     13.84 o 
  -9   1   2       15.94        8.26      5.91 o 
  -8   1   2      268.17      275.49     11.54 o 
  -7   1   2      265.01      270.20      8.76 o 
  -6   1   2      764.10      791.42     16.65 o 
  -5   1   2     1294.53     1417.61     24.81 o 
  -4   1   2     1242.82     1361.19     23.52 o 
  -3   1   2      899.60      932.76     19.38 o 
  -2   1   2    15344.53    14490.55    278.44 o 
  -1   1   2      466.31      389.27      9.50 o 
   0   1   2      559.56      618.67     12.59 o 
   1   1   2    11222.40    10567.04    234.50 o 
   2   1   2      475.84      503.76     17.66 o 
   3   1   2      997.05      888.65     21.50 o 
   4   1   2      985.21      973.40     31.98 o 
   5   1   2      505.79      525.41     11.97 o 
   6   1   2      697.66      731.02     18.70 o 
   7   1   2      407.51      361.03     12.45 o 
   8   1   2       48.05       47.15      6.67 o 
   9   1   2      231.39      226.96     11.06 o 
  10   1   2       28.52       25.51      6.90 o 
  11   1   2       34.14       13.89      9.22 o 
  12   1   2       38.68       27.37     11.34 o 
  13   1   2        8.71        2.90     14.71 o 
 -14   2   2       17.86       13.39     15.12 o 
 -13   2   2        3.66        9.34     10.21 o 
 -12   2   2        9.16       28.60     10.23 o 
 -11   2   2      124.87      114.60     12.31 o 
 -10   2   2      471.12      479.02     20.92 o 
  -9   2   2      669.77      663.22     20.23 o 
  -8   2   2       78.18       63.27      6.93 o 
  -7   2   2      389.73      400.10     10.17 o 
  -6   2   2      466.22      494.59     10.21 o 
  -5   2   2      930.37      855.31     15.63 o 
  -4   2   2       11.03       14.81      3.28 o 
  -3   2   2     4758.87     4779.18     92.94 o 
  -2   2   2      826.50      767.00     15.81 o 
  -1   2   2     1214.98     1073.60     21.42 o 
   0   2   2     2558.90     2222.71     43.39 o 
   1   2   2    12233.66    11943.18    229.59 o 
   2   2   2     4298.29     3877.75     75.32 o 
   3   2   2      288.60      275.47      8.40 o 
   4   2   2     1083.23     1122.05     27.24 o 
   5   2   2      550.49      544.19     21.99 o 
   6   2   2       62.67       88.60      5.18 o 
   7   2   2      151.01      153.79      8.25 o 
   8   2   2       23.25       20.82      9.79 o 
   9   2   2        3.30       10.21      6.70 o 
  10   2   2       12.15       23.44      7.69 o 
  11   2   2        2.52       -4.78     10.40 o 
  12   2   2        2.52       23.11     17.58 o 
  13   2   2        5.87        9.10     16.66 o 
 -14   3   2        7.62       -6.39     14.22 o 
 -13   3   2       25.58       20.17     11.04 o 
 -12   3   2       59.61       70.56     11.97 o 
 -11   3   2        8.98        9.16      8.48 o 
 -10   3   2      268.19      293.20     16.38 o 
  -9   3   2       91.88       90.72      9.86 o 
  -8   3   2      495.42      509.97     16.05 o 
  -7   3   2      226.12      226.34      7.18 o 
  -6   3   2      214.28      187.06      5.42 o 
  -5   3   2     3555.26     3483.29     68.95 o 
  -4   3   2      170.39      176.88      6.71 o 
  -3   3   2     5934.29     5521.92    107.14 o 
  -2   3   2     5976.04     5934.15    114.67 o 
  -1   3   2    13532.89    13734.62    263.73 o 
   0   3   2     5191.18     5049.28     88.92 o 
   1   3   2     1183.39     1155.50     23.38 o 
   2   3   2      920.20      967.49     20.80 o 
   3   3   2       36.67       47.63      6.62 o 
   4   3   2      375.67      441.00     12.88 o 
   5   3   2      218.82      230.96      8.67 o 
   6   3   2      318.63      289.81     22.04 o 
   7   3   2       84.05       87.52      8.63 o 
   8   3   2      667.84      638.16     18.44 o 
   9   3   2      216.77      228.40     11.14 o 
  10   3   2       25.97       19.30      8.69 o 
  11   3   2       28.94       51.46     11.02 o 
  12   3   2        4.80       19.03     21.39 o 
 -13   4   2       35.71       32.55     13.09 o 
 -12   4   2        7.96       27.08     17.09 o 
 -11   4   2       69.32       59.65      9.81 o 
 -10   4   2      446.42      450.62     20.85 o 
  -9   4   2       10.60       16.00     11.51 o 
  -8   4   2      368.43      350.92     16.88 o 
  -7   4   2      279.15      253.92      7.82 o 
  -6   4   2      822.25      898.67     20.07 o 
  -5   4   2     1167.12     1334.24     27.98 o 
  -4   4   2     2308.89     2561.80     50.98 o 
  -3   4   2     3060.07     2965.73     58.34 o 
  -2   4   2     2992.33     3095.95     60.45 o 
  -1   4   2     3118.17     3141.99     73.18 o 
   0   4   2      772.84      669.07     14.30 o 
   1   4   2     2378.67     2454.70     48.41 o 
   2   4   2     1972.10     2005.27     39.96 o 
   3   4   2     2560.57     2622.70     58.35 o 
   4   4   2      768.81      723.97     15.79 o 
   5   4   2     1855.71     1760.55     42.22 o 
   6   4   2       68.01       75.50      6.26 o 
   7   4   2     1429.90     1451.46     45.58 o 
   8   4   2      242.42      241.47     10.94 o 
   9   4   2      153.19      152.30     11.79 o 
  10   4   2       22.02       43.02     10.42 o 
  11   4   2       12.11       10.45      9.33 o 
  12   4   2       13.77        4.12     10.44 o 
 -13   5   2        4.56       13.88     17.27 o 
 -12   5   2        1.56        3.61     11.54 o 
 -11   5   2       22.11       29.59      9.61 o 
 -10   5   2      229.71      250.29     15.60 o 
  -9   5   2       52.22       51.30     12.80 o 
  -8   5   2       24.49       27.19      4.76 o 
  -7   5   2      143.52      155.08      6.79 o 
  -6   5   2       42.84       36.74      4.03 o 
  -5   5   2      506.05      539.35     12.97 o 
  -4   5   2      272.96      292.43      8.89 o 
  -3   5   2      110.05       96.68      4.30 o 
  -2   5   2     5871.60     5252.98    101.83 o 
  -1   5   2     4206.03     4431.63    102.78 o 
   0   5   2      997.09     1089.14     20.27 o 
   1   5   2     2221.71     2394.20     47.49 o 
   2   5   2      387.65      325.64      8.48 o 
   3   5   2      738.78      722.28     15.84 o 
   4   5   2      238.33      231.66      6.72 o 
   5   5   2      294.53      313.50      9.68 o 
   6   5   2      154.47      141.87      9.82 o 
   7   5   2      120.69      129.56     13.91 o 
   8   5   2      540.03      507.20     27.18 o 
   9   5   2        3.27       14.88      9.06 o 
  10   5   2       23.85        7.31     14.50 o 
  11   5   2       12.85        6.61      8.57 o 
  12   5   2       46.04       41.03     12.56 o 
 -13   6   2       76.48       76.38     14.10 o 
 -12   6   2       20.04       44.82     13.19 o 
 -11   6   2       10.36       23.68      9.35 o 
 -10   6   2      124.01      158.19     10.47 o 
  -9   6   2      103.78       97.31      8.98 o 
  -8   6   2      189.21      185.37      7.98 o 
  -7   6   2       10.66        7.98      4.18 o 
  -6   6   2       13.11        7.13      3.77 o 
  -5   6   2      199.09      235.85      9.46 o 
  -4   6   2     2324.34     2263.81     45.48 o 
  -3   6   2     2756.21     2691.23     53.30 o 
  -2   6   2      128.40      132.34      4.56 o 
  -1   6   2     3451.61     2956.09     69.44 o 
   0   6   2     1994.68     1690.65     35.26 o 
   1   6   2      762.69      901.89     17.17 o 
   2   6   2      748.99      777.69     16.99 o 
   3   6   2      316.23      347.28      8.99 o 
   4   6   2       55.52       66.34      3.84 o 
   5   6   2      282.54      331.43      9.10 o 
   6   6   2       82.48       91.69      6.83 o 
   7   6   2      583.84      542.21     17.15 o 
   8   6   2      105.51      102.78     10.55 o 
   9   6   2       11.89       31.46     20.27 o 
  10   6   2       23.68       24.28      9.29 o 
  11   6   2       11.80       18.54     14.41 o 
  12   6   2        0.47       10.97     11.27 o 
 -13   7   2        1.95       -5.31     13.70 o 
 -12   7   2       40.43       28.11     11.13 o 
 -11   7   2       89.66      108.00     11.96 o 
 -10   7   2       59.56       61.37      7.98 o 
  -9   7   2      233.08      219.04     18.83 o 
  -8   7   2      107.05      102.17      6.64 o 
  -7   7   2      249.24      262.79      9.94 o 
  -6   7   2       11.98       16.11      4.01 o 
  -5   7   2      580.08      556.36     13.45 o 
  -4   7   2      309.33      293.31      8.10 o 
  -3   7   2      597.15      575.72     13.03 o 
  -2   7   2     2311.18     2101.15     41.84 o 
  -1   7   2      295.02      345.96     10.39 o 
   0   7   2     1993.04     2079.53     37.88 o 
   1   7   2      920.04      774.21     15.16 o 
   2   7   2     1562.60     1816.83     37.02 o 
   3   7   2     1787.07     1847.02     37.74 o 
   4   7   2     1390.50     1358.41     28.62 o 
   5   7   2     1780.36     1721.94     35.83 o 
   6   7   2       85.56       70.23      6.55 o 
   7   7   2      203.62      173.58     11.17 o 
   8   7   2      409.66      416.88     37.28 o 
   9   7   2       17.35       14.58      8.44 o 
  10   7   2        5.46        1.17      8.74 o 
  11   7   2        3.64       14.91     11.57 o 
  12   7   2       19.52        4.48     10.46 o 
 -13   8   2       13.76        5.18     14.78 o 
 -12   8   2        6.52        3.73     10.53 o 
 -11   8   2       26.43       25.33     14.73 o 
 -10   8   2       99.88       90.11     14.25 o 
  -9   8   2      411.10      436.39     15.75 o 
  -8   8   2       30.29       33.94      6.30 o 
  -7   8   2       27.25       25.70      4.43 o 
  -6   8   2      147.16      146.24      6.55 o 
  -5   8   2      935.10      884.46     19.87 o 
  -4   8   2      339.17      286.08      9.08 o 
  -3   8   2     1186.47     1197.07     25.04 o 
  -2   8   2       51.23       53.41      5.84 o 
  -1   8   2     1446.37     1616.61     39.48 o 
   0   8   2      747.01      698.36     14.08 o 
   1   8   2      640.87      707.34     14.21 o 
   2   8   2       57.64       72.42      5.18 o 
   3   8   2      698.27      824.11     18.47 o 
   4   8   2      536.91      512.89     17.97 o 
   5   8   2      414.72      398.73     13.48 o 
   6   8   2      355.77      380.34     13.61 o 
   7   8   2      685.07      651.99     23.54 o 
   8   8   2      211.88      236.23     14.44 o 
   9   8   2       67.57       56.46     22.58 o 
  10   8   2       43.35       21.03      9.74 o 
  11   8   2       34.54       30.20     11.10 o 
  12   8   2       18.60        5.65     15.02 o 
 -11   9   2       18.71       66.14     19.19 o 
 -10   9   2       16.75       10.99      7.51 o 
  -9   9   2       18.31       14.99     15.69 o 
  -8   9   2      222.97      219.26      8.98 o 
  -7   9   2      241.00      250.62     12.77 o 
  -6   9   2      701.56      719.46     17.33 o 
  -5   9   2      112.16      126.75      5.92 o 
  -4   9   2       19.55       13.97      4.03 o 
  -3   9   2       64.51       75.11      4.07 o 
  -2   9   2      280.80      245.62      8.98 o 
  -1   9   2       22.87       32.65     10.72 o 
   0   9   2      740.95      825.12     19.01 o 
   1   9   2      625.63      623.90     13.02 o 
   2   9   2     1392.23     1340.16     28.39 o 
   3   9   2      520.70      480.45     12.27 o 
   4   9   2      491.87      436.25     11.61 o 
   5   9   2      171.49      155.26      9.51 o 
   6   9   2      385.19      377.59     13.69 o 
   7   9   2      579.57      560.36     29.48 o 
   8   9   2       52.67       43.27     17.49 o 
   9   9   2        5.41       20.17     12.56 o 
  10   9   2        9.34       25.73     11.78 o 
  11   9   2       13.96       42.74     11.70 o 
  12   9   2       13.19        0.37     13.79 o 
 -12  10   2       37.16       33.41     18.05 o 
 -11  10   2       23.81       40.50     17.89 o 
 -10  10   2        0.04        6.79     12.80 o 
  -9  10   2        0.67        6.12      5.94 o 
  -8  10   2      906.11      941.52     26.30 o 
  -7  10   2      116.93      117.04      7.12 o 
  -6  10   2       67.10       58.31      5.46 o 
  -5  10   2      118.29      110.96      8.06 o 
  -4  10   2       15.88       10.43      5.93 o 
  -3  10   2      508.21      598.09     14.06 o 
  -2  10   2      149.56      172.00     12.21 o 
  -1  10   2      616.58      609.44     15.14 o 
   0  10   2      406.44      463.75     14.02 o 
   1  10   2      431.75      453.34     10.28 o 
   2  10   2     1151.15     1224.35     26.41 o 
   3  10   2      439.95      469.58     12.40 o 
   4  10   2      181.53      179.15      7.28 o 
   5  10   2      293.68      266.22     11.05 o 
   6  10   2        3.76        3.46      5.03 o 
   7  10   2      410.81      383.48     14.58 o 
   8  10   2      121.69      134.28     11.80 o 
   9  10   2       53.30       55.16     10.41 o 
  10  10   2       38.26       40.97     15.08 o 
  11  10   2        6.32       21.29     28.77 o 
 -12  11   2        0.76        1.54     18.11 o 
 -11  11   2       25.48       64.75     18.76 o 
 -10  11   2        0.70        1.86      8.52 o 
  -9  11   2       32.63       39.19      9.47 o 
  -8  11   2       99.82       96.94     16.92 o 
  -7  11   2      182.62      178.32      9.94 o 
  -6  11   2      398.89      357.25     13.48 o 
  -5  11   2      102.78      111.82      6.04 o 
  -4  11   2       99.85      101.14      6.94 o 
  -3  11   2      367.02      341.18      9.29 o 
  -2  11   2      309.43      276.30     13.26 o 
  -1  11   2      418.87      448.21     12.20 o 
   0  11   2     1616.36     1608.03     35.30 o 
   1  11   2       29.15       34.57      3.25 o 
   2  11   2      139.26      134.58      6.39 o 
   3  11   2      332.23      294.33     10.54 o 
   4  11   2      274.45      287.21      9.41 o 
   5  11   2      174.55      177.34     11.65 o 
   6  11   2       39.57       26.77      9.93 o 
   7  11   2       60.40       62.18      7.61 o 
   8  11   2      111.58      119.31     11.63 o 
   9  11   2       46.54       41.07     15.50 o 
  10  11   2       23.60       21.81     11.01 o 
  11  11   2       11.57       23.19     25.30 o 
 -12  12   2        2.75       24.18     19.93 o 
 -11  12   2        0.29       27.05     16.44 o 
 -10  12   2        9.73       17.14     13.08 o 
  -9  12   2       15.97        8.82     11.65 o 
  -8  12   2       56.62       56.43     13.71 o 
  -7  12   2      441.89      438.33     15.86 o 
  -6  12   2       40.21       28.09      8.55 o 
  -5  12   2      349.53      330.07     13.01 o 
  -4  12   2      235.32      220.45     13.23 o 
  -3  12   2      157.83      134.34      7.97 o 
  -2  12   2      127.17      112.33      7.21 o 
  -1  12   2      175.56      174.26      7.34 o 
   0  12   2      309.27      287.90      9.61 o 
   1  12   2      139.83      124.71      6.25 o 
   2  12   2      118.83      119.42      6.24 o 
   3  12   2       30.65       37.58      5.29 o 
   4  12   2      796.68      802.31     19.44 o 
   5  12   2       44.97       41.05     11.38 o 
   6  12   2       74.50       73.65     12.84 o 
   7  12   2      249.21      241.54     11.73 o 
   8  12   2       10.57       11.23     14.98 o 
   9  12   2        6.07       10.40      8.72 o 
  10  12   2       22.59       41.03     11.73 o 
 -10  13   2       15.08       34.04     11.01 o 
  -9  13   2       36.04       52.29     11.00 o 
  -8  13   2        1.76        2.52      8.82 o 
  -7  13   2      167.35      154.46     10.16 o 
  -6  13   2      108.16      108.01      9.03 o 
  -5  13   2      179.32      200.00     10.12 o 
  -4  13   2      560.26      498.61     16.74 o 
  -3  13   2      878.43      879.60     25.11 o 
  -2  13   2      214.09      178.71      7.89 o 
  -1  13   2       82.91       72.60      5.55 o 
   0  13   2      317.05      355.04     13.17 o 
   1  13   2      100.11      101.20     10.61 o 
   2  13   2      152.80      140.71      7.08 o 
   3  13   2       15.99       16.22      4.77 o 
   4  13   2      284.26      287.02      9.92 o 
   5  13   2       54.09       54.98      7.45 o 
   6  13   2      314.71      356.06     16.63 o 
   7  13   2       24.04       41.61     10.13 o 
   8  13   2      106.21      104.19     12.20 o 
   9  13   2        6.61       13.41     13.26 o 
  10  13   2        7.88       15.52     10.29 o 
 -11  14   2        5.81       -7.87     14.78 o 
 -10  14   2       44.03       69.23     14.17 o 
  -9  14   2       25.79       21.34     18.15 o 
  -8  14   2       76.92       99.27     13.01 o 
  -7  14   2      262.22      286.14     13.17 o 
  -6  14   2       30.88       18.78      9.37 o 
  -5  14   2      158.68      167.22     12.07 o 
  -4  14   2      121.41      121.82      8.81 o 
  -3  14   2      585.31      700.50     21.28 o 
  -2  14   2      143.14      160.09      7.74 o 
  -1  14   2       45.57       53.01      6.99 o 
   0  14   2      314.30      275.01     13.03 o 
   1  14   2      189.35      191.88     12.35 o 
   2  14   2       78.82       88.96      6.43 o 
   3  14   2       71.42       78.61      6.19 o 
   4  14   2       77.35       54.74      5.73 o 
   5  14   2        3.75       25.61     16.60 o 
   6  14   2       38.24       35.22      9.67 o 
   7  14   2       22.15       12.24      6.76 o 
   8  14   2       11.99       16.78      8.16 o 
   9  14   2        6.52       -6.72     14.13 o 
 -11  15   2       34.72       43.87     18.45 o 
 -10  15   2       13.18       13.13     11.91 o 
  -9  15   2        9.30       13.97     10.42 o 
  -8  15   2        1.54       25.82     15.12 o 
  -7  15   2      144.10      131.81     10.38 o 
  -6  15   2       84.17       98.80      8.79 o 
  -5  15   2      127.09      171.16     16.35 o 
  -4  15   2      242.65      215.19     11.09 o 
  -3  15   2      151.02      151.27     24.51 o 
  -2  15   2      407.43      430.35     20.80 o 
  -1  15   2       38.31       18.49      8.50 o 
   0  15   2      209.61      242.34     16.85 o 
   1  15   2       64.02       55.01      7.87 o 
   2  15   2       12.22       10.17      4.49 o 
   3  15   2      124.18      135.80      7.56 o 
   4  15   2       69.44       63.52      6.19 o 
   5  15   2      109.91      105.71     10.91 o 
   6  15   2       58.32       47.00      7.92 o 
   7  15   2        0.32       15.33     10.35 o 
   8  15   2        2.06       14.64     10.36 o 
   9  15   2       13.51       33.87     17.89 o 
 -10  16   2        4.81       11.09     11.68 o 
  -9  16   2       18.38       32.40     17.38 o 
  -8  16   2       51.01       72.89     12.15 o 
  -7  16   2       13.76       36.45     14.98 o 
  -6  16   2       21.95       34.35      7.56 o 
  -5  16   2       74.38       72.46      7.91 o 
  -4  16   2      317.15      300.59     16.47 o 
  -3  16   2       73.25       62.44      8.92 o 
  -2  16   2      168.74      126.00     14.95 o 
  -1  16   2        2.70       -1.20      9.99 o 
   0  16   2      314.48      280.36     12.78 o 
   1  16   2      175.49      174.46     25.93 o 
   2  16   2       18.95       22.66      6.74 o 
   3  16   2      242.70      225.02      9.48 o 
   4  16   2       29.68       10.98     10.89 o 
   5  16   2       11.90       12.59     12.12 o 
   6  16   2        4.61       12.43     11.94 o 
   7  16   2        3.60       18.80      9.46 o 
   8  16   2        0.21        8.81     10.72 o 
 -10  17   2       13.72        7.77     11.69 o 
  -9  17   2        5.81       21.07     16.87 o 
  -8  17   2        9.39       -5.34     12.96 o 
  -7  17   2        5.41       10.46      9.52 o 
  -6  17   2       91.26       76.53     17.43 o 
  -5  17   2       97.01      103.65     11.38 o 
  -4  17   2       27.37       29.78      8.83 o 
  -3  17   2      398.15      368.27     18.23 o 
  -2  17   2       46.46       39.48     10.05 o 
  -1  17   2       33.05       33.48      6.87 o 
   0  17   2       77.37       87.21      9.88 o 
   1  17   2       98.34       80.98     14.79 o 
   2  17   2        2.62       -1.43      6.68 o 
   3  17   2       10.63       11.45      6.34 o 
   4  17   2       10.43       23.59      9.47 o 
   5  17   2        8.14       17.89     11.51 o 
   6  17   2        7.37       18.58      9.95 o 
   7  17   2       11.99       14.90     14.34 o 
   8  17   2        1.52       44.79     20.64 o 
   9  17   2       38.74       96.22     22.70 o 
  -9  18   2       21.56       61.91     19.87 o 
  -7  18   2       11.59       -6.91     12.89 o 
  -6  18   2       17.58       20.65      9.63 o 
  -5  18   2       12.29       23.59     20.54 o 
  -4  18   2       44.70       57.69     27.04 o 
  -3  18   2       42.38       64.28     20.59 o 
  -2  18   2       43.96       50.33     25.85 o 
  -1  18   2       56.33       57.99     10.23 o 
   0  18   2      114.25      127.76     10.22 o 
   1  18   2       68.29       62.03     13.84 o 
   2  18   2      150.15      167.83     14.34 o 
   3  18   2       57.96       54.94     13.67 o 
   4  18   2        2.98        7.61      9.50 o 
   5  18   2       16.60       19.57      9.36 o 
   6  18   2       10.92       -1.56      9.25 o 
   7  18   2        5.75        8.45     15.64 o 
   8  18   2        4.11       31.98     20.88 o 
  -9  19   2        3.41        5.31     16.13 o 
  -8  19   2        2.90       16.50     16.87 o 
  -7  19   2        5.58       21.50     16.63 o 
  -6  19   2       43.75       65.65     11.21 o 
  -5  19   2       51.48       60.05     11.04 o 
  -4  19   2       39.12       36.13      8.95 o 
  -3  19   2       31.86       49.23     16.32 o 
  -2  19   2       51.15       38.34     11.09 o 
  -1  19   2       69.93       80.92     11.99 o 
   0  19   2       15.28       11.48     12.40 o 
   1  19   2       31.08       63.96     33.95 o 
   2  19   2      136.64      137.68     12.30 o 
   3  19   2       41.38       69.71     13.23 o 
   4  19   2       59.23       47.98     10.50 o 
   5  19   2        3.17       -4.66     11.14 o 
   6  19   2       15.30       12.52     11.57 o 
   8  19   2        0.58        8.54     19.71 o 
  -8  20   2        5.99       -0.49     16.35 o 
  -7  20   2       31.70       22.52     18.39 o 
  -6  20   2        3.40        0.67      9.56 o 
  -5  20   2        1.71        4.51     11.60 o 
  -4  20   2        8.29        2.34     11.20 o 
  -3  20   2        8.00       43.96     25.93 o 
  -2  20   2       68.35       66.92     11.65 o 
  -1  20   2       29.25       39.12     10.12 o 
   0  20   2       17.42       -2.84     10.21 o 
   1  20   2       23.38       19.96     13.11 o 
   2  20   2        7.15        6.45     11.60 o 
   3  20   2       15.03       39.49     10.45 o 
   4  20   2        0.75        9.46     18.48 o 
   5  20   2       41.37       37.98     12.51 o 
   6  20   2       10.98        3.21     14.90 o 
   7  20   2        9.63       29.51     12.94 o 
  -6  21   2       23.43        8.42     17.18 o 
  -5  21   2        7.79       29.12     16.44 o 
  -4  21   2        4.84        9.22      9.30 o 
  -3  21   2        6.73       13.36     15.18 o 
  -2  21   2        2.23       11.68      9.03 o 
   0  21   2        1.89       50.42     10.35 o 
   2  21   2       28.58       21.48      9.97 o 
   3  21   2        3.69       24.80     16.13 o 
   5  21   2        9.19       -3.02     16.13 o 
   6  21   2       25.66       44.44     13.36 o 
  -5  22   2       33.81       27.50     11.39 o 
  -4  22   2       10.43       51.66     12.08 o 
  -3  22   2        4.65       10.70      9.44 o 
  -2  22   2        3.99        9.66     12.00 o 
  -1  22   2        6.79       20.55     21.98 o 
   0  22   2        7.64       22.34      9.86 o 
   2  22   2        6.17        2.68     16.53 o 
   3  22   2        1.96       -0.31     14.84 o 
  -5  23   2       35.14       23.91     16.60 o 
  -4  23   2        7.99       11.81     11.11 o 
  -3  23   2        0.96       16.81     17.12 o 
  -2  23   2       25.71       49.21     11.61 o 
  -1  23   2        9.60       -0.70      9.96 o 
   0  23   2        1.52        3.49     15.21 o 
   1  23   2        4.30       11.01     14.10 o 
  -3  24   2       20.94       13.20     15.36 o 
  -2  24   2        6.37       10.57     10.89 o 
  -1  24   2        9.00       64.46     32.08 o 
   1  24   2        4.89       52.26     18.11 o 
   2  24   2       11.21       78.35     20.73 o 
  -2 -24   3       32.93       88.69     27.86 o 
  -1 -24   3       14.04        3.92     21.19 o 
  -3 -23   3       11.80       27.30     21.22 o 
  -1 -23   3        0.33       30.57     30.48 o 
   0 -23   3        4.32       14.42     13.45 o 
   1 -23   3        2.67        1.27     12.91 o 
   2 -23   3       13.75       14.43     13.86 o 
   3 -23   3       12.14       16.04     18.97 o 
  -6 -22   3        2.11       17.24     24.77 o 
  -5 -22   3       44.43       46.43     24.46 o 
  -4 -22   3       39.46       38.56     19.60 o 
  -3 -22   3       13.76       24.68     14.33 o 
  -2 -22   3        9.93       40.10     21.75 o 
  -1 -22   3       12.89        5.30     14.09 o 
   0 -22   3       16.58       -0.39     11.88 o 
   1 -22   3        4.74       10.25     12.22 o 
   2 -22   3        2.99       12.99     18.39 o 
   3 -22   3       33.68       58.34     16.03 o 
   4 -22   3        4.58       17.18     13.47 o 
  -7 -21   3        6.42       15.08     23.35 o 
  -5 -21   3       17.06       -8.67     19.37 o 
  -4 -21   3       43.59       79.63     61.51 o 
  -3 -21   3       13.97       29.98     13.04 o 
  -2 -21   3       18.65        3.51     11.16 o 
  -1 -21   3       48.31       68.18     22.38 o 
   0 -21   3       19.33       34.58     13.77 o 
   1 -21   3       11.73       18.42     18.48 o 
   2 -21   3       27.35       25.35     13.25 o 
   3 -21   3       34.28       36.21     14.00 o 
   4 -21   3       19.26       49.90     16.07 o 
   5 -21   3       31.12        6.02     20.58 o 
  -8 -20   3        9.46       14.84     21.78 o 
  -7 -20   3        4.00        0.59     19.80 o 
  -6 -20   3        1.84        5.74     17.43 o 
  -4 -20   3      105.37       99.87     56.41 o 
  -3 -20   3        8.91       11.44     15.05 o 
  -2 -20   3        2.76       36.52     16.63 o 
  -1 -20   3       54.45       80.00     14.34 o 
   0 -20   3        5.94        2.23     10.10 o 
   1 -20   3        7.69       31.37     15.24 o 
   2 -20   3       32.95       28.24     11.43 o 
   3 -20   3        2.20        6.02     12.46 o 
   4 -20   3       23.33       22.15     14.28 o 
   5 -20   3       13.17       46.45     13.92 o 
   6 -20   3        3.96        3.54     11.90 o 
  -9 -19   3       21.36       13.72     13.56 o 
  -8 -19   3        7.60       21.24     12.12 o 
  -7 -19   3       25.30       41.23     13.59 o 
  -6 -19   3       13.33       -3.83     10.01 o 
  -5 -19   3       10.21       27.21     14.59 o 
  -4 -19   3       19.46       10.56     10.11 o 
  -3 -19   3       76.48       82.41     18.66 o 
  -2 -19   3        0.79        8.51     14.90 o 
  -1 -19   3       62.44       47.71     12.86 o 
   0 -19   3       16.89       15.05     11.20 o 
   1 -19   3        6.71       38.71     15.67 o 
   2 -19   3        8.29        4.14      9.61 o 
   3 -19   3      173.88      155.86     27.58 o 
   4 -19   3        9.85        2.19     13.94 o 
   5 -19   3       20.45       20.44     12.90 o 
   6 -19   3       10.33        9.67     18.17 o 
   7 -19   3       17.43       57.40     15.70 o 
  -9 -18   3        2.79       22.94     16.18 o 
  -8 -18   3       50.72       63.60     13.25 o 
  -7 -18   3       21.35       13.17     10.45 o 
  -6 -18   3       14.63       27.78     11.21 o 
  -5 -18   3       52.87       55.15     11.39 o 
  -4 -18   3       50.92       46.57      9.44 o 
  -3 -18   3      223.01      217.77     12.75 o 
  -2 -18   3       50.69       60.01      8.50 o 
  -1 -18   3       73.63       82.21     10.66 o 
   0 -18   3        5.23       -2.69      8.71 o 
   1 -18   3       51.79       55.48     11.74 o 
   2 -18   3       28.00       25.45     10.39 o 
   3 -18   3       28.81       37.08     10.82 o 
   4 -18   3        0.17       -3.34     10.34 o 
   5 -18   3       26.28       37.73     12.95 o 
   6 -18   3        4.60       22.92     20.17 o 
   7 -18   3       22.19       47.14     20.82 o 
   8 -18   3       21.08       58.30     25.76 o 
 -10 -17   3        6.21       39.79     15.86 o 
  -9 -17   3       14.66        1.65     11.68 o 
  -8 -17   3       41.56       53.55     12.86 o 
  -7 -17   3        4.12        1.67     16.04 o 
  -6 -17   3       77.43       85.68     12.35 o 
  -5 -17   3       23.01        6.17      7.66 o 
  -4 -17   3       17.83       15.73      6.55 o 
  -3 -17   3       62.56       75.54      9.56 o 
  -2 -17   3       19.30       17.79     10.44 o 
  -1 -17   3      131.24      138.58     10.71 o 
   0 -17   3       76.18      104.55      9.58 o 
   1 -17   3       23.74       43.35      8.02 o 
   2 -17   3       46.81       63.22      9.12 o 
   3 -17   3       62.65       64.40     12.77 o 
   4 -17   3       43.18       55.14     14.70 o 
   5 -17   3       53.10       91.90     33.53 o 
   6 -17   3        1.89       21.01     16.87 o 
   7 -17   3       19.40       17.94     21.45 o 
 -10 -16   3       24.09        7.00     14.31 o 
  -9 -16   3        3.23        7.21     16.86 o 
  -8 -16   3       34.93       51.77     12.03 o 
  -7 -16   3       59.30       66.36     11.58 o 
  -6 -16   3        3.80       -1.84      8.17 o 
  -5 -16   3        6.07       10.72      8.57 o 
  -4 -16   3       92.67       76.29      7.99 o 
  -3 -16   3      161.63      156.02      9.04 o 
  -2 -16   3       33.07       35.56      7.65 o 
  -1 -16   3      471.10      430.48     16.32 o 
   0 -16   3      100.75      106.80      9.31 o 
   1 -16   3      206.22      219.35     14.15 o 
   2 -16   3       16.66       19.65      7.74 o 
   3 -16   3      117.03       98.70     13.66 o 
   4 -16   3       58.92       36.08     10.32 o 
   5 -16   3        6.67       19.96     15.86 o 
   6 -16   3       20.85        9.73     20.38 o 
   7 -16   3       15.41       14.25     12.71 o 
   8 -16   3        7.87       45.56     17.83 o 
 -11 -15   3       40.70       98.96     22.30 o 
 -10 -15   3        0.68       22.95     14.34 o 
  -9 -15   3       10.21       12.94     11.62 o 
  -8 -15   3      104.06      103.28     14.02 o 
  -7 -15   3       25.58       20.77      7.81 o 
  -6 -15   3       48.88       54.66      8.46 o 
  -5 -15   3       25.72        5.11      8.13 o 
  -4 -15   3       26.21        8.63      6.25 o 
  -3 -15   3       76.57       58.26      7.57 o 
  -2 -15   3      266.54      253.88     11.63 o 
  -1 -15   3      212.45      238.63     11.67 o 
   0 -15   3        5.00       11.74      6.32 o 
   1 -15   3       62.08       51.41      7.93 o 
   2 -15   3       60.03       67.43      8.35 o 
   3 -15   3      403.74      376.84     28.23 o 
   4 -15   3       85.46       96.40     13.23 o 
   5 -15   3       54.54       75.94     13.00 o 
   6 -15   3       43.22       72.39     44.73 o 
   7 -15   3        2.62        4.60     14.07 o 
   8 -15   3        0.00       83.41     20.45 o 
   9 -15   3       10.64       22.67     23.60 o 
 -11 -14   3       12.85       26.41     18.76 o 
  -9 -14   3        0.74       11.29     11.09 o 
  -8 -14   3       85.63      118.68     11.21 o 
  -7 -14   3       21.22       14.13      6.89 o 
  -6 -14   3      143.63      142.12      9.91 o 
  -5 -14   3      113.62      124.73      7.98 o 
  -4 -14   3       54.36       68.24      6.44 o 
  -3 -14   3      513.84      538.90     17.33 o 
  -2 -14   3      347.92      369.17     12.12 o 
  -1 -14   3      290.91      279.06     12.02 o 
   0 -14   3      512.21      529.26     17.07 o 
   1 -14   3      138.56      122.32      9.02 o 
   2 -14   3       89.78       76.83     11.01 o 
   3 -14   3      213.49      182.63     15.05 o 
   4 -14   3      183.48      169.00     14.48 o 
   6 -14   3       41.59       14.83      9.76 o 
   7 -14   3        9.14       34.54     11.49 o 
   8 -14   3        4.36       22.64     11.95 o 
   9 -14   3       13.43       32.36     19.96 o 
  10 -14   3       15.93       32.85     20.54 o 
 -11 -13   3       14.97       41.77     15.76 o 
 -10 -13   3       11.07       23.38     13.54 o 
  -9 -13   3       54.37       56.07     10.31 o 
  -8 -13   3       26.52       19.92     11.59 o 
  -7 -13   3       48.02       56.86     14.49 o 
  -6 -13   3       10.62       11.00      8.49 o 
  -5 -13   3      224.10      209.29      9.29 o 
  -4 -13   3      257.93      254.29      9.77 o 
  -3 -13   3      126.10      127.54      7.33 o 
  -2 -13   3      507.19      536.41     14.73 o 
  -1 -13   3       92.48      125.25     14.70 o 
   0 -13   3      258.98      221.14     10.52 o 
   1 -13   3      152.70      185.28     10.73 o 
   2 -13   3        2.02       14.48      7.95 o 
   3 -13   3       89.40      103.20     12.64 o 
   4 -13   3       43.94       45.00     10.79 o 
   5 -13   3       34.84       28.33      9.35 o 
   6 -13   3       10.66       16.03      8.85 o 
   7 -13   3       14.53       24.33      7.82 o 
   8 -13   3        8.97       19.24      8.75 o 
   9 -13   3       21.89       28.39     10.19 o 
  10 -13   3        2.64       22.97     15.35 o 
 -12 -12   3       14.56       -6.88     14.41 o 
 -11 -12   3       16.01       27.42     17.15 o 
 -10 -12   3        4.50        6.44      9.15 o 
  -9 -12   3      156.92      171.68     11.83 o 
  -8 -12   3      133.74      141.08     10.32 o 
  -7 -12   3       25.48        6.51      5.88 o 
  -6 -12   3      473.27      478.12     16.63 o 
  -5 -12   3      357.20      345.64     13.54 o 
  -4 -12   3      521.89      566.57     15.24 o 
  -3 -12   3      442.93      424.45     12.37 o 
  -2 -12   3      310.92      317.41     10.35 o 
  -1 -12   3       38.73       39.34      7.10 o 
   0 -12   3      606.57      538.14     16.56 o 
   1 -12   3      221.78      201.75     11.35 o 
   2 -12   3       10.35        6.00      4.58 o 
   3 -12   3      255.89      235.83     10.50 o 
   4 -12   3      250.92      237.34     30.08 o 
   5 -12   3       33.82       29.65      6.84 o 
   6 -12   3       61.23       52.19     12.13 o 
   7 -12   3      163.69      141.12     10.66 o 
   8 -12   3       41.35       36.99      8.72 o 
   9 -12   3       21.99       23.73     12.45 o 
  10 -12   3       23.97       26.43     22.98 o 
 -12 -11   3       12.10       31.96     12.38 o 
 -11 -11   3        5.49       14.72     15.87 o 
 -10 -11   3       33.57       45.82     11.24 o 
  -9 -11   3       39.87       34.14      9.09 o 
  -8 -11   3       29.38       65.71     15.44 o 
  -7 -11   3       51.18       35.82      7.11 o 
  -6 -11   3      334.64      357.56     11.60 o 
  -5 -11   3      102.04       83.69      6.45 o 
  -4 -11   3      105.42      117.60      9.17 o 
  -3 -11   3      280.88      283.10     11.07 o 
  -2 -11   3       74.56       76.93      5.35 o 
  -1 -11   3      191.93      217.45     12.31 o 
   0 -11   3      165.33      195.44     11.14 o 
   1 -11   3      169.75      147.01      8.91 o 
   2 -11   3      341.32      363.14     14.29 o 
   3 -11   3      157.88      162.33     10.10 o 
   4 -11   3      253.92      239.85     10.85 o 
   5 -11   3       69.56       77.84     11.52 o 
   6 -11   3      172.75      172.76     13.01 o 
   7 -11   3       37.85       47.63     11.03 o 
   8 -11   3       21.11       41.91      8.58 o 
   9 -11   3       13.12       17.43      8.70 o 
  10 -11   3       45.27       38.74     12.53 o 
  11 -11   3       13.84        2.11     12.38 o 
 -12 -10   3        7.79       23.70     28.61 o 
 -11 -10   3       34.84       23.89     23.52 o 
 -10 -10   3        4.93       19.28     12.74 o 
  -9 -10   3       10.21       13.70     12.28 o 
  -8 -10   3      320.81      311.66     22.37 o 
  -7 -10   3       36.35       33.65      7.13 o 
  -6 -10   3       52.61       57.93      9.61 o 
  -5 -10   3      384.55      422.26     12.16 o 
  -4 -10   3      355.08      319.24      9.85 o 
  -3 -10   3       52.63       56.49      6.10 o 
  -2 -10   3      394.45      356.57     11.86 o 
  -1 -10   3      251.77      258.58      8.43 o 
   0 -10   3      608.48      670.87     14.98 o 
   1 -10   3      535.93      559.12     18.05 o 
   2 -10   3      333.69      369.79     13.99 o 
   3 -10   3      134.83      118.72      7.54 o 
   4 -10   3      231.45      240.86     10.52 o 
   5 -10   3      642.15      631.68     19.33 o 
   6 -10   3      128.36      135.95      9.73 o 
   7 -10   3       54.21       29.09      7.34 o 
   8 -10   3      135.93      139.50     12.47 o 
   9 -10   3       47.90       37.10      9.96 o 
  10 -10   3       19.55       32.65     11.92 o 
  11 -10   3       18.38        7.02     16.58 o 
 -13  -9   3       20.36       66.88     21.75 o 
 -12  -9   3       26.88       30.07     11.23 o 
 -11  -9   3       42.99       47.22     11.90 o 
 -10  -9   3       18.31       19.12      9.42 o 
  -9  -9   3       64.17       49.73     11.48 o 
  -8  -9   3      148.96      162.92     10.33 o 
  -7  -9   3       32.06       26.74      6.63 o 
  -6  -9   3       48.11       46.51      5.37 o 
  -5  -9   3      632.29      608.96     16.72 o 
  -4  -9   3      271.77      264.88      8.75 o 
  -3  -9   3      619.44      616.10     15.29 o 
  -2  -9   3      901.14      852.59     19.57 o 
  -1  -9   3      387.04      350.99     12.63 o 
   0  -9   3      553.78      598.02     13.45 o 
   1  -9   3       79.77       61.52      8.40 o 
   2  -9   3      506.08      499.65     16.66 o 
   3  -9   3     1595.51     1542.63     37.69 o 
   4  -9   3       54.19       47.51      6.24 o 
   5  -9   3       21.28        8.37      6.93 o 
   6  -9   3      127.94      127.16      9.25 o 
   7  -9   3       91.00       84.71      8.94 o 
   8  -9   3        4.26       -1.00      8.50 o 
   9  -9   3       14.11       13.90      8.34 o 
  10  -9   3        2.28        3.81     10.86 o 
  11  -9   3       31.74       39.53     16.24 o 
 -13  -8   3       19.70       18.98     12.76 o 
 -12  -8   3       20.26       17.34     11.94 o 
 -11  -8   3       10.99       33.00     25.45 o 
 -10  -8   3       78.92       84.10     11.51 o 
  -9  -8   3      149.19      155.45     13.61 o 
  -8  -8   3      116.21      110.16      9.49 o 
  -7  -8   3      179.73      177.84      9.69 o 
  -6  -8   3      161.95      198.53      9.09 o 
  -5  -8   3      375.06      346.73     11.80 o 
  -4  -8   3      254.00      257.12      8.34 o 
  -3  -8   3       74.96       53.33      4.29 o 
  -2  -8   3      282.16      312.84     10.31 o 
  -1  -8   3      870.05      848.00     19.26 o 
   0  -8   3      454.57      418.21     12.69 o 
   1  -8   3     2089.54     2248.83     52.07 o 
   2  -8   3       48.90       55.27      3.87 o 
   3  -8   3      241.13      272.38     10.19 o 
   4  -8   3      246.42      229.82     10.22 o 
   5  -8   3      102.39       97.26      6.40 o 
   6  -8   3       38.82       39.03      6.50 o 
   7  -8   3       24.36       23.94      6.81 o 
   8  -8   3       41.71       46.82      7.94 o 
   9  -8   3        1.55       24.32      8.07 o 
  10  -8   3       14.05       -1.00     10.05 o 
  11  -8   3       31.08       30.03     12.12 o 
 -13  -7   3       11.02        8.77     11.78 o 
 -12  -7   3       39.42       40.29     11.99 o 
 -11  -7   3      142.27      135.80     14.46 o 
 -10  -7   3       59.04       59.78     10.93 o 
  -9  -7   3       69.06       61.68      9.50 o 
  -8  -7   3       39.71       45.56      7.25 o 
  -7  -7   3      423.46      471.33     18.87 o 
  -6  -7   3      105.07      109.09      6.02 o 
  -5  -7   3       80.34      117.05      5.69 o 
  -4  -7   3      393.64      338.18      9.45 o 
  -3  -7   3     1146.04     1165.96     25.19 o 
  -2  -7   3     2141.66     2020.35     41.70 o 
  -1  -7   3      812.76      897.68     19.93 o 
   0  -7   3      930.45      973.48     23.36 o 
   1  -7   3      891.57      858.35     21.39 o 
   2  -7   3      823.21      869.65     19.05 o 
   3  -7   3       85.10       97.42      8.29 o 
   4  -7   3       92.68      110.71      7.05 o 
   5  -7   3      251.94      236.66      8.58 o 
   6  -7   3      118.33      132.10      7.50 o 
   7  -7   3       71.12       74.07     12.57 o 
   8  -7   3      107.87      104.74      9.44 o 
   9  -7   3       38.05       38.56     15.65 o 
  10  -7   3        0.93        6.35      8.57 o 
  11  -7   3        4.06        1.37     10.96 o 
 -13  -6   3       22.63        6.35     11.09 o 
 -12  -6   3        9.40       28.64     11.08 o 
 -11  -6   3      234.04      255.27     17.26 o 
 -10  -6   3      145.80      138.58     13.12 o 
  -9  -6   3      489.54      475.83     21.69 o 
  -8  -6   3      176.01      186.26     10.49 o 
  -7  -6   3      101.06      103.52      8.19 o 
  -6  -6   3     1034.65      966.18     21.79 o 
  -5  -6   3      444.77      459.60     11.76 o 
  -4  -6   3      143.79      140.70      6.44 o 
  -3  -6   3      182.81      189.84      8.58 o 
  -2  -6   3     1787.61     1920.23     39.53 o 
  -1  -6   3       61.21       82.65      6.31 o 
   0  -6   3     5726.90     5552.15    124.07 o 
   1  -6   3       45.88       71.46      4.45 o 
   2  -6   3      725.50      726.79     16.19 o 
   3  -6   3     1622.48     1555.21     32.77 o 
   4  -6   3       86.89       82.40      5.24 o 
   5  -6   3      263.91      265.62      9.02 o 
   6  -6   3      124.73      115.94      7.10 o 
   7  -6   3      201.54      200.10     13.23 o 
   8  -6   3      115.25      118.33      8.33 o 
   9  -6   3       19.24       24.15      9.51 o 
  10  -6   3       49.84       65.36     12.66 o 
  11  -6   3       11.43       -6.63     15.83 o 
 -13  -5   3       17.85       29.24     21.32 o 
 -12  -5   3       14.26       26.56     11.09 o 
 -11  -5   3       48.49       35.21     15.69 o 
 -10  -5   3       17.62        1.58      7.90 o 
  -9  -5   3      280.53      304.14     14.17 o 
  -8  -5   3       18.02       11.09      7.78 o 
  -7  -5   3       53.81       44.73      6.42 o 
  -6  -5   3      868.27      954.12     21.35 o 
  -5  -5   3      567.55      552.17     15.43 o 
  -4  -5   3      329.54      399.57     10.05 o 
  -3  -5   3     1810.08     2095.78     42.79 o 
  -2  -5   3     1058.26      940.22     20.21 o 
  -1  -5   3     2325.14     2345.89     47.63 o 
   0  -5   3     1639.98     1590.52     32.58 o 
   1  -5   3      584.54      601.45     14.66 o 
   2  -5   3     1440.34     1460.05     30.42 o 
   3  -5   3      109.95      134.68      7.05 o 
   4  -5   3     2033.71     1946.94     40.85 o 
   5  -5   3      229.03      200.47      7.92 o 
   6  -5   3       15.47        7.40      4.29 o 
   7  -5   3      410.81      413.94     15.55 o 
   8  -5   3       85.56       79.06      9.00 o 
   9  -5   3       38.03       36.29      6.78 o 
  10  -5   3      107.72      102.10     13.93 o 
  11  -5   3       42.87       38.84     12.15 o 
  12  -5   3       31.94       36.62     17.86 o 
 -14  -4   3        3.05       47.07     23.57 o 
 -13  -4   3        5.17        6.05     14.68 o 
 -12  -4   3        4.91        9.21      9.79 o 
 -11  -4   3       23.48       22.03     10.00 o 
 -10  -4   3       71.53       59.72     12.62 o 
  -9  -4   3      174.57      163.23     10.05 o 
  -8  -4   3      222.09      204.32     10.40 o 
  -7  -4   3      404.24      341.61     19.47 o 
  -6  -4   3      326.10      282.52      9.28 o 
  -5  -4   3     1367.32     1373.88     28.92 o 
  -4  -4   3     1551.80     1483.21     30.81 o 
  -3  -4   3      275.19      236.51      6.59 o 
  -2  -4   3     1470.92     1499.88     30.92 o 
  -1  -4   3     1917.34     1955.28     39.83 o 
   0  -4   3     1521.86     1568.75     32.06 o 
   1  -4   3     2310.08     2403.79     48.38 o 
   2  -4   3     1076.64     1088.13     21.68 o 
   3  -4   3      118.79      130.34      5.42 o 
   4  -4   3       44.78       39.44      5.72 o 
   5  -4   3      482.17      465.39     17.68 o 
   6  -4   3      139.58      142.57      8.66 o 
   7  -4   3      119.35      125.23      9.02 o 
   8  -4   3      267.78      237.08     10.28 o 
   9  -4   3       10.63       12.04      6.76 o 
  10  -4   3       32.92       27.94      8.35 o 
  11  -4   3       12.62        3.82     11.40 o 
  12  -4   3        4.45       27.12     16.35 o 
 -13  -3   3       36.80       70.16     25.53 o 
 -12  -3   3      109.24       80.70     12.86 o 
 -11  -3   3      210.20      241.88     26.41 o 
 -10  -3   3       91.68       90.32     17.41 o 
  -9  -3   3      393.38      349.06     16.20 o 
  -8  -3   3       36.86       28.21      8.34 o 
  -7  -3   3       52.89       68.45      6.23 o 
  -6  -3   3      627.27      666.53     18.43 o 
  -5  -3   3      513.99      557.18     15.57 o 
  -4  -3   3      291.77      359.92      8.76 o 
  -3  -3   3     2685.19     2569.16     51.62 o 
  -2  -3   3     2548.03     2741.32     54.91 o 
  -1  -3   3     8217.14     7998.44    137.57 o 
   0  -3   3      687.21      597.98     12.27 o 
   1  -3   3     8772.50     8513.44    156.42 o 
   2  -3   3      600.88      621.88     13.17 o 
   3  -3   3     1359.71     1386.42     27.45 o 
   4  -3   3       48.13       42.69      4.28 o 
   5  -3   3      693.01      734.10     16.92 o 
   6  -3   3        0.80       12.97      6.49 o 
   7  -3   3       28.81       28.36      4.99 o 
   8  -3   3      189.08      194.58     10.12 o 
   9  -3   3       40.97       53.24      9.02 o 
  10  -3   3       29.75       40.23      8.87 o 
  11  -3   3       56.03       50.37     10.38 o 
  12  -3   3       17.86       59.72     18.17 o 
 -14  -2   3        0.02       19.74     20.91 o 
 -13  -2   3        2.18       -5.00     12.68 o 
 -12  -2   3       13.93        7.90     11.85 o 
 -11  -2   3      322.64      361.28     19.29 o 
 -10  -2   3       20.45       21.61     12.82 o 
  -9  -2   3      288.13      264.22     12.01 o 
  -8  -2   3      132.56      150.79      9.25 o 
  -7  -2   3       28.79       37.10      6.60 o 
  -6  -2   3      538.14      463.51     13.70 o 
  -5  -2   3      668.04      611.33     16.40 o 
  -4  -2   3      433.57      419.39     14.78 o 
  -3  -2   3     2068.69     1980.65     47.42 o 
  -2  -2   3     2429.91     2385.94     47.79 o 
  -1  -2   3     1305.82     1362.13     22.99 o 
   0  -2   3     2641.91     2437.22     49.26 o 
   1  -2   3      439.92      470.66     10.12 o 
   2  -2   3     1091.24      994.50     19.93 o 
   3  -2   3      522.29      587.70     16.74 o 
   4  -2   3      292.65      288.13      8.29 o 
   5  -2   3        9.88       11.01      4.31 o 
   6  -2   3      350.59      323.93      9.86 o 
   7  -2   3       98.36      109.73      7.42 o 
   8  -2   3      282.45      265.95     11.78 o 
   9  -2   3        4.32       21.11      6.81 o 
  10  -2   3       37.66       52.07     10.00 o 
  11  -2   3       39.97       59.63     10.18 o 
  12  -2   3       14.35       16.82     11.33 o 
 -12  -1   3       41.41       42.76     11.59 o 
 -11  -1   3      265.36      239.31     26.31 o 
 -10  -1   3      269.80      299.02     18.43 o 
  -9  -1   3      135.64      138.17     18.64 o 
  -8  -1   3      482.65      443.64     17.36 o 
  -7  -1   3      999.66      987.37     22.22 o 
  -6  -1   3      597.69      627.42     19.92 o 
  -5  -1   3      551.16      537.62     14.51 o 
  -4  -1   3      702.94      686.01     17.41 o 
  -3  -1   3      249.27      256.67      7.60 o 
  -2  -1   3      913.21     1080.21     18.75 o 
  -1  -1   3     7638.48     7484.70    112.37 o 
   0  -1   3       51.38       55.80      2.70 o 
   1  -1   3      627.23      634.61     11.66 o 
   2  -1   3       19.14       12.22      1.79 o 
   3  -1   3     1226.21     1374.51     27.26 o 
   4  -1   3      692.28      688.22     15.27 o 
   5  -1   3       44.37       50.55      5.90 o 
   6  -1   3      181.18      174.05     10.01 o 
   7  -1   3      152.76      158.11     10.37 o 
   8  -1   3       20.59       15.46      6.36 o 
   9  -1   3       51.16       48.50      7.61 o 
  10  -1   3       13.42        9.79      7.06 o 
  11  -1   3        4.83       14.49     10.38 o 
  12  -1   3       25.02       41.20     12.54 o 
 -14   0   3       28.27       39.70     16.38 o 
 -12   0   3        0.02       -0.77     12.40 o 
 -11   0   3        2.17       33.07     12.62 o 
 -10   0   3      326.51      269.49     31.25 o 
  -9   0   3        0.48        7.19     11.03 o 
  -8   0   3       71.84       65.36      7.01 o 
  -7   0   3      723.32      652.81     15.75 o 
  -6   0   3      132.94      158.32      6.27 o 
  -5   0   3     1150.22     1129.69     26.73 o 
  -4   0   3      617.04      757.25     16.37 o 
  -3   0   3     5229.07     4914.28     96.31 o 
  -2   0   3     1907.04     2088.57     43.41 o 
  -1   0   3    17160.25    16363.47    278.08 o 
   0   0   3       43.05       56.26      2.66 o 
   1   0   3     2094.98     2342.03     46.59 o 
   2   0   3      976.92      898.68     18.92 o 
   3   0   3     1826.87     1870.67     32.50 o 
   4   0   3      787.05      936.44     20.12 o 
   5   0   3      624.68      574.55     13.67 o 
   6   0   3      792.56      711.93     18.87 o 
   7   0   3       41.12       53.13      6.19 o 
   8   0   3     1566.45     1516.84     36.43 o 
   9   0   3      174.55      197.79     10.81 o 
  10   0   3      413.72      380.52     15.34 o 
  11   0   3        7.89       10.91     17.86 o 
  12   0   3       19.50       35.49     11.86 o 
 -13   1   3       12.31       17.26     10.83 o 
 -12   1   3       40.40       37.15     19.76 o 
 -11   1   3      268.42      250.46     19.90 o 
 -10   1   3      264.84      286.19     16.70 o 
  -9   1   3      134.25      152.19     11.25 o 
  -8   1   3      475.11      456.69     17.68 o 
  -7   1   3     1001.11      985.70     22.09 o 
  -6   1   3      590.74      621.58     13.08 o 
  -5   1   3      537.47      523.14     10.92 o 
  -4   1   3      692.62      697.08     15.45 o 
  -3   1   3      263.66      280.57      7.40 o 
  -2   1   3      934.57     1074.02     21.99 o 
  -1   1   3     7630.09     7521.92    146.50 o 
   0   1   3       49.20       59.72      3.38 o 
   1   1   3      641.19      638.07     15.77 o 
   2   1   3       20.18       24.64     10.93 o 
   3   1   3     1236.67     1349.30     27.18 o 
   4   1   3      684.17      663.31     17.12 o 
   5   1   3       40.61       43.60      3.46 o 
   6   1   3      186.72      192.79     11.55 o 
   7   1   3      159.70      159.97      9.04 o 
   8   1   3       20.33       30.02     12.83 o 
   9   1   3       55.05       55.78      7.47 o 
  10   1   3       13.90       26.14      7.46 o 
  11   1   3        4.52       18.41     13.22 o 
  12   1   3       25.95       50.80     37.17 o 
 -13   2   3        2.42        2.18     10.70 o 
 -12   2   3       14.40       12.35      9.49 o 
 -11   2   3      324.73      397.76     29.20 o 
 -10   2   3       21.73       24.28      9.87 o 
  -9   2   3      293.77      255.85     11.68 o 
  -8   2   3      135.00      138.57      8.95 o 
  -7   2   3       27.48       28.57      8.23 o 
  -6   2   3      550.23      490.45     10.71 o 
  -5   2   3      678.16      618.22     12.53 o 
  -4   2   3      442.82      452.03     12.42 o 
  -3   2   3     2042.51     2014.17     40.20 o 
  -2   2   3     2452.49     2389.79     47.07 o 
  -1   2   3     1324.94     1389.56     27.90 o 
   0   2   3     2660.41     2465.26     48.35 o 
   1   2   3      440.51      472.95     10.57 o 
   2   2   3     1071.83      971.18     20.05 o 
   3   2   3      514.37      575.35     15.12 o 
   4   2   3      281.92      275.30      9.01 o 
   5   2   3        8.43        6.45      4.52 o 
   6   2   3      355.92      316.69     11.15 o 
   7   2   3      100.32      117.47     11.74 o 
   8   2   3      277.14      262.02     11.62 o 
   9   2   3        4.05       20.09      7.08 o 
  10   2   3       38.25       38.06      9.14 o 
  11   2   3       40.40       48.42     11.40 o 
  12   2   3       13.77        9.81     11.98 o 
 -14   3   3        0.48       -8.98     15.30 o 
 -13   3   3       36.45       36.10     18.00 o 
 -12   3   3      109.04       95.92     12.46 o 
 -11   3   3      210.43      216.86     21.56 o 
 -10   3   3       92.06       73.40      8.49 o 
  -9   3   3      391.18      354.07     17.64 o 
  -8   3   3       37.10       28.67      4.86 o 
  -7   3   3       54.16       78.58      8.16 o 
  -6   3   3      628.48      658.76     12.76 o 
  -5   3   3      517.33      564.37     12.43 o 
  -4   3   3      286.42      363.77      9.23 o 
  -3   3   3     2710.18     2614.07     51.65 o 
  -2   3   3     2594.97     2766.52     54.26 o 
  -1   3   3     8125.82     7974.41    183.51 o 
   0   3   3      670.11      581.06     11.42 o 
   1   3   3     8795.48     8487.51    163.96 o 
   2   3   3      605.72      619.66     13.46 o 
   3   3   3     1396.89     1460.80     34.82 o 
   4   3   3       50.08       33.95      4.20 o 
   5   3   3      705.06      736.03     19.65 o 
   6   3   3        0.52        1.88      6.07 o 
   7   3   3       29.57       20.92      6.05 o 
   8   3   3      188.47      179.60     10.57 o 
   9   3   3       41.09       63.59      9.82 o 
  10   3   3       30.34       27.48      7.44 o 
  11   3   3       55.94       43.27     11.55 o 
  12   3   3       17.32       34.74     28.86 o 
 -14   4   3        3.24       27.98     15.76 o 
 -13   4   3        4.85       -0.91      9.64 o 
 -12   4   3        5.18        3.38      9.08 o 
 -11   4   3       23.29       37.39      9.86 o 
 -10   4   3       69.12       56.57      7.72 o 
  -9   4   3      174.32      167.79     10.08 o 
  -8   4   3      218.41      224.64      8.57 o 
  -7   4   3      404.65      342.49     10.28 o 
  -6   4   3      320.87      294.34      8.91 o 
  -5   4   3     1375.48     1411.37     29.55 o 
  -4   4   3     1528.19     1480.94     30.46 o 
  -3   4   3      273.22      226.25      6.31 o 
  -2   4   3     1470.15     1472.87     29.55 o 
  -1   4   3     1885.51     1917.45     38.47 o 
   0   4   3     1487.25     1536.43     28.09 o 
   1   4   3     2311.06     2485.10     49.25 o 
   2   4   3     1067.70     1105.33     22.98 o 
   3   4   3      122.88      126.21      4.54 o 
   4   4   3       41.52       35.64      5.63 o 
   5   4   3      480.88      476.01     17.89 o 
   6   4   3      144.86      121.18      7.28 o 
   7   4   3      118.72      125.99     10.49 o 
   8   4   3      265.08      256.65     11.50 o 
   9   4   3       10.93       16.85      6.90 o 
  10   4   3       31.46       16.88      8.66 o 
  11   4   3       12.03        9.81     13.20 o 
  12   4   3        4.11        7.59     11.37 o 
 -13   5   3       17.82       29.78     10.30 o 
 -12   5   3       14.80       24.36     10.19 o 
 -11   5   3       47.85       55.75     11.22 o 
 -10   5   3       17.91       17.39      6.77 o 
  -9   5   3      282.35      304.00     15.76 o 
  -8   5   3       15.85       16.50      4.52 o 
  -7   5   3       55.67       42.15      6.80 o 
  -6   5   3      871.03      969.41     21.62 o 
  -5   5   3      568.31      538.42     13.04 o 
  -4   5   3      324.33      410.81     10.21 o 
  -3   5   3     1837.59     2075.54     41.47 o 
  -2   5   3     1046.56      972.58     19.99 o 
  -1   5   3     2327.30     2324.94     45.61 o 
   0   5   3     1635.60     1622.07     33.00 o 
   1   5   3      580.02      581.11     16.80 o 
   2   5   3     1430.82     1459.84     29.95 o 
   3   5   3      113.23      143.95      4.98 o 
   4   5   3     2024.37     1931.45     39.16 o 
   5   5   3      233.53      195.77      9.63 o 
   6   5   3       14.28       18.72      4.92 o 
   7   5   3      406.09      393.07     29.49 o 
   8   5   3       84.77       82.92     10.40 o 
   9   5   3       40.78       25.31      7.25 o 
  10   5   3      106.38      103.49      9.66 o 
  11   5   3       43.93       46.25     15.70 o 
  12   5   3       32.31       24.14     21.64 o 
 -13   6   3       22.27       31.77     11.79 o 
 -12   6   3        9.46        5.23      9.60 o 
 -11   6   3      232.61      270.29     21.53 o 
 -10   6   3      144.18      141.53      9.76 o 
  -9   6   3      489.19      480.12     13.94 o 
  -8   6   3      169.68      157.52      7.47 o 
  -7   6   3       99.66       98.78      5.94 o 
  -6   6   3     1045.39     1001.03     22.26 o 
  -5   6   3      441.34      443.08     11.27 o 
  -4   6   3      154.30      157.09      5.47 o 
  -3   6   3      177.04      173.41      5.89 o 
  -2   6   3     1770.67     1961.78     47.21 o 
  -1   6   3       61.75       61.46      3.64 o 
   0   6   3     5709.07     5612.07    109.51 o 
   1   6   3       45.48       69.87      3.87 o 
   2   6   3      731.48      717.31     15.98 o 
   3   6   3     1638.32     1616.16     33.29 o 
   4   6   3       87.08       80.85      4.06 o 
   5   6   3      261.35      251.70      9.95 o 
   6   6   3      125.71      113.16      7.54 o 
   7   6   3      202.95      201.12     13.55 o 
   8   6   3      116.99      119.33     11.09 o 
   9   6   3       19.79       23.50      7.65 o 
  10   6   3       48.85       39.34     11.20 o 
  11   6   3       12.05        0.99     13.02 o 
  12   6   3       15.15        9.35     15.18 o 
 -13   7   3       10.89        6.11     10.87 o 
 -12   7   3       40.16       50.81     11.65 o 
 -11   7   3      141.55      108.32     12.54 o 
 -10   7   3       60.24       48.42      7.88 o 
  -9   7   3       71.11       67.73      8.70 o 
  -8   7   3       41.25       32.37      5.58 o 
  -7   7   3      425.59      461.50     12.79 o 
  -6   7   3      106.15      109.93      6.59 o 
  -5   7   3       76.52      111.13      5.30 o 
  -4   7   3      392.86      343.81     10.16 o 
  -3   7   3     1151.71     1157.61     24.06 o 
  -2   7   3     2156.17     2063.84     49.70 o 
  -1   7   3      828.87      921.90     23.34 o 
   0   7   3      921.05      955.15     20.71 o 
   1   7   3      871.95      842.69     18.55 o 
   2   7   3      825.94      894.75     19.63 o 
   3   7   3       81.08      102.34      5.52 o 
   4   7   3       89.19      110.03      6.61 o 
   5   7   3      245.99      242.55     10.19 o 
   6   7   3      119.52      116.18      8.93 o 
   7   7   3       68.25       81.55      9.81 o 
   8   7   3      108.37      103.63     11.57 o 
   9   7   3       38.31       42.89     16.90 o 
  10   7   3        0.90        4.55      9.51 o 
  11   7   3        3.74       11.07     10.79 o 
  12   7   3       16.65       49.48     19.13 o 
 -13   8   3       19.25       13.36     17.89 o 
 -12   8   3       21.10       22.09     17.68 o 
 -11   8   3       10.82       27.89     12.31 o 
 -10   8   3       78.12       78.88      9.75 o 
  -9   8   3      148.29      171.92     10.27 o 
  -8   8   3      115.15      116.75      7.09 o 
  -7   8   3      180.09      177.65      7.77 o 
  -6   8   3      161.24      186.29      7.51 o 
  -5   8   3      378.12      357.22      9.88 o 
  -4   8   3      256.08      257.15     10.24 o 
  -3   8   3       69.71       51.56      4.59 o 
  -2   8   3      279.12      301.05     10.03 o 
  -1   8   3      888.28      878.80     22.67 o 
   0   8   3      441.93      410.25     10.67 o 
   1   8   3     2095.33     2246.78     45.60 o 
   2   8   3       43.61       50.19      4.91 o 
   3   8   3      241.78      290.64      8.58 o 
   4   8   3      255.47      239.39      8.44 o 
   5   8   3      106.17      105.49      7.55 o 
   6   8   3       39.70       36.57     14.05 o 
   7   8   3       25.15       24.83      8.24 o 
   8   8   3       42.17       62.50      9.86 o 
   9   8   3        1.67       17.80     12.62 o 
  10   8   3       13.69        9.46      8.95 o 
  11   8   3       30.83       18.61     13.90 o 
 -12   9   3       27.27       20.54     15.67 o 
 -11   9   3       42.51       20.53     13.22 o 
 -10   9   3       18.80       19.64      9.66 o 
  -9   9   3       63.38       64.82     11.43 o 
  -8   9   3      150.94      121.98      7.20 o 
  -7   9   3       33.36       25.51      4.93 o 
  -6   9   3       47.27       45.54      4.85 o 
  -5   9   3      633.24      626.21     15.01 o 
  -4   9   3      273.31      247.84     13.74 o 
  -3   9   3      623.05      588.11     13.50 o 
  -2   9   3      899.16      834.17     25.81 o 
  -1   9   3      379.34      341.15     10.64 o 
   0   9   3      552.75      587.67     12.42 o 
   1   9   3       88.28       77.21      5.06 o 
   2   9   3      501.83      506.08     12.88 o 
   3   9   3     1618.10     1561.43     33.00 o 
   4   9   3       56.95       69.75      5.37 o 
   5   9   3       19.68       31.97      7.04 o 
   6   9   3      129.10      113.75      8.00 o 
   7   9   3       91.40       80.17      9.87 o 
   8   9   3        4.30        8.76     14.28 o 
   9   9   3       14.69       30.36      9.87 o 
  10   9   3        2.35       11.04     14.31 o 
  11   9   3       31.38        3.88     11.12 o 
 -11  10   3       34.24       41.37     19.82 o 
  -9  10   3       10.75       19.02      9.84 o 
  -8  10   3      325.81      306.72     13.09 o 
  -7  10   3       35.42       37.23      8.86 o 
  -6  10   3       51.59       53.90      6.54 o 
  -5  10   3      385.50      418.07     14.55 o 
  -4  10   3      348.22      296.74     11.41 o 
  -3  10   3       50.43       43.60      6.35 o 
  -2  10   3      394.09      349.51     11.64 o 
  -1  10   3      252.45      277.75     10.03 o 
   0  10   3      604.57      635.60     15.41 o 
   1  10   3      539.16      594.76     14.70 o 
   2  10   3      325.81      374.62     10.78 o 
   3  10   3      136.43      144.37      7.03 o 
   4  10   3      232.37      254.86     19.41 o 
   5  10   3      630.93      605.29     18.66 o 
   6  10   3      130.26      125.18     15.60 o 
   7  10   3       55.52       57.66     10.38 o 
   8  10   3      132.67      152.83     13.54 o 
   9  10   3       47.69       52.65     20.76 o 
  10  10   3       19.17       24.25     13.05 o 
  11  10   3       18.57       12.79     11.18 o 
 -12  11   3       12.20       27.95     17.37 o 
 -11  11   3        5.46       11.49      9.58 o 
 -10  11   3       34.38       52.49     10.67 o 
  -9  11   3       39.18       26.66      9.37 o 
  -8  11   3       27.80       26.63      6.69 o 
  -7  11   3       48.90       45.60      6.72 o 
  -6  11   3      331.90      347.36     13.58 o 
  -5  11   3      107.79      101.39      7.57 o 
  -4  11   3      105.97      123.54     16.12 o 
  -3  11   3      288.44      283.01     11.04 o 
  -2  11   3       73.96       91.77     11.36 o 
  -1  11   3      189.80      224.35      7.84 o 
   0  11   3      164.04      198.66     22.70 o 
   1  11   3      170.53      149.97      6.82 o 
   2  11   3      340.69      371.89     12.71 o 
   3  11   3      158.44      165.33     14.10 o 
   4  11   3      258.71      236.90     10.53 o 
   5  11   3       68.75       59.37      7.21 o 
   6  11   3      169.15      168.75     10.17 o 
   7  11   3       39.66       43.10      7.20 o 
   8  11   3       20.87       43.03     13.88 o 
   9  11   3       13.52       20.90      9.61 o 
  10  11   3       45.32       63.06     12.35 o 
  11  11   3       14.27        2.71     13.39 o 
 -12  12   3       14.82        9.78     17.37 o 
 -11  12   3       15.92       53.40     20.04 o 
 -10  12   3        4.61       10.68     16.35 o 
  -9  12   3      154.76      181.99     15.04 o 
  -8  12   3      134.25      152.56     10.02 o 
  -7  12   3       26.50       17.54      6.31 o 
  -6  12   3      473.67      472.87     16.80 o 
  -5  12   3      357.99      351.89     13.43 o 
  -4  12   3      517.96      575.51     18.28 o 
  -3  12   3      449.26      434.46     17.75 o 
  -2  12   3      310.62      342.23     14.77 o 
  -1  12   3       38.81       39.00      7.00 o 
   0  12   3      603.77      559.81     17.66 o 
   1  12   3      221.49      218.03     10.31 o 
   2  12   3       10.86       14.60      5.17 o 
   3  12   3      255.15      232.50      8.94 o 
   4  12   3      248.25      219.53     19.73 o 
   5  12   3       34.76       33.14     10.05 o 
   6  12   3       61.16       58.48      7.95 o 
   7  12   3      164.18      138.60      9.85 o 
   8  12   3       39.81       51.08      9.93 o 
   9  12   3       21.50       30.48     12.18 o 
  10  12   3       24.62        8.89     13.00 o 
 -11  13   3       14.42       57.19     19.28 o 
 -10  13   3       11.36       17.97     12.43 o 
  -9  13   3       54.25       67.96     22.01 o 
  -8  13   3       27.21       38.42      7.53 o 
  -7  13   3       48.96       52.82      7.53 o 
  -6  13   3       10.35        9.24      5.67 o 
  -5  13   3      226.11      214.32     10.72 o 
  -4  13   3      253.84      238.11     10.92 o 
  -3  13   3      128.61      131.61      8.37 o 
  -2  13   3      498.94      534.67     17.53 o 
  -1  13   3       92.06      112.77      8.06 o 
   0  13   3      261.89      217.26     10.21 o 
   1  13   3      146.69      182.90     11.51 o 
   2  13   3        1.97        6.96      4.20 o 
   3  13   3       91.10       77.69      6.01 o 
   4  13   3       44.42       47.79      7.12 o 
   5  13   3       34.76       33.88      6.91 o 
   6  13   3       11.01       30.24      8.51 o 
   7  13   3       14.94        9.55      6.55 o 
   8  13   3        9.09       13.49      9.92 o 
   9  13   3       21.44        6.97     11.88 o 
  10  13   3        2.77        7.65     13.97 o 
 -11  14   3       12.82       22.86     29.66 o 
 -10  14   3        3.85       -0.47     10.32 o 
  -9  14   3        0.75        3.70     13.76 o 
  -8  14   3       85.25      100.55     11.95 o 
  -7  14   3       21.33       14.30      6.99 o 
  -6  14   3      143.26      120.85     14.90 o 
  -5  14   3      115.09      121.59      8.71 o 
  -4  14   3       54.56       75.49     10.26 o 
  -3  14   3      518.44      556.26     23.09 o 
  -2  14   3      350.83      375.48     14.35 o 
  -1  14   3      293.79      257.58     13.70 o 
   0  14   3      508.23      530.21     17.86 o 
   1  14   3      138.68      141.73      9.31 o 
   2  14   3       94.18       87.36      9.69 o 
   3  14   3      212.77      206.53      8.77 o 
   4  14   3      180.38      142.49      9.48 o 
   5  14   3        0.82        2.79      7.93 o 
   6  14   3       41.21       33.49     10.62 o 
   7  14   3        9.00        9.48      8.56 o 
   8  14   3        4.32        9.56     10.89 o 
   9  14   3       13.50       15.72     10.79 o 
 -11  15   3       40.59       43.30     23.72 o 
  -9  15   3        9.85       22.14      9.80 o 
  -8  15   3      105.11      108.16     25.11 o 
  -7  15   3       26.08       23.12      7.23 o 
  -6  15   3       48.78       40.52      7.19 o 
  -5  15   3       26.72       13.13     10.07 o 
  -4  15   3       25.57       26.55      8.80 o 
  -3  15   3       76.79       66.94     11.37 o 
  -2  15   3      265.03      245.85     12.12 o 
  -1  15   3      212.18      242.04     22.64 o 
   0  15   3        5.05       16.58      5.90 o 
   1  15   3       62.11       43.85      7.04 o 
   2  15   3       59.02       84.93     11.48 o 
   3  15   3      407.72      379.52     12.23 o 
   4  15   3       87.24       75.28      7.96 o 
   5  15   3       56.01       47.29      7.49 o 
   6  15   3       43.37       51.71      8.76 o 
   7  15   3        2.85       15.27     12.44 o 
   8  15   3        0.00       13.89     10.24 o 
 -10  16   3       24.26       21.92     12.66 o 
  -9  16   3        3.28       -4.47      8.77 o 
  -8  16   3       35.00       40.40     23.01 o 
  -7  16   3       59.90       43.10      9.57 o 
  -6  16   3        3.40       10.57     12.59 o 
  -5  16   3        5.98       18.84      8.25 o 
  -4  16   3       92.78       82.76     10.85 o 
  -3  16   3      160.22      163.28     10.53 o 
  -2  16   3       33.58       13.55      7.11 o 
  -1  16   3      471.88      431.08     23.24 o 
   0  16   3      100.57      108.49     10.93 o 
   1  16   3      207.14      210.04     11.66 o 
   2  16   3       17.18       19.05      9.64 o 
   3  16   3      115.12      127.57      8.06 o 
   4  16   3       58.04       44.17     11.73 o 
   5  16   3        6.78       12.67      6.48 o 
   6  16   3       20.11       10.08      7.16 o 
   7  16   3       15.66        8.53      9.57 o 
   8  16   3        7.41       28.81     19.03 o 
 -10  17   3        5.96        5.61     17.00 o 
  -9  17   3       14.39       43.80     19.19 o 
  -8  17   3       40.87       57.50     17.58 o 
  -7  17   3        4.39       11.08      8.79 o 
  -6  17   3       77.19       65.25     11.31 o 
  -5  17   3       23.76       12.54      7.99 o 
  -4  17   3       17.62       34.55     13.42 o 
  -3  17   3       61.76       54.39      7.98 o 
  -2  17   3       18.97       -0.12      5.83 o 
  -1  17   3      131.08      143.52     10.54 o 
   0  17   3       75.80       92.48      9.06 o 
   1  17   3       24.17       40.56      8.43 o 
   2  17   3       46.69       58.69     11.45 o 
   3  17   3       62.93       53.90      7.29 o 
   4  17   3       42.91       65.08     15.73 o 
   5  17   3       53.14       77.48     13.02 o 
   6  17   3        1.80        6.60     13.54 o 
   7  17   3       19.75       25.47     11.16 o 
   8  17   3        7.87       51.82     22.64 o 
  -9  18   3        2.70       31.87     18.20 o 
  -8  18   3       50.84       87.64     21.32 o 
  -7  18   3       21.40       25.16      9.72 o 
  -6  18   3       14.16       12.19      8.95 o 
  -5  18   3       52.46       60.43     11.15 o 
  -4  18   3       51.57       60.79     10.41 o 
  -3  18   3      223.98      210.84     15.03 o 
  -2  18   3       50.24       59.61      8.13 o 
  -1  18   3       73.16       66.25     16.52 o 
   0  18   3        5.44       22.50      6.76 o 
   1  18   3       52.06       40.61     11.22 o 
   2  18   3       27.52       26.48      9.70 o 
   3  18   3       29.03        5.49      9.00 o 
   5  18   3       26.54       39.09     11.32 o 
   6  18   3        4.78        9.07     10.10 o 
   7  18   3       22.26       18.53     11.08 o 
   8  18   3       21.16       39.24     18.97 o 
  -8  19   3        7.67       22.36     17.89 o 
  -7  19   3       25.30       41.98     19.68 o 
  -6  19   3       13.34        0.23      8.84 o 
  -5  19   3       10.35        7.73      8.73 o 
  -4  19   3       19.61       10.70      9.38 o 
  -3  19   3       76.34       81.09     11.45 o 
  -2  19   3        0.82       22.49     24.56 o 
  -1  19   3       61.53       79.53     29.46 o 
   0  19   3       17.08       16.40      7.51 o 
   1  19   3        7.14        4.62      7.02 o 
   2  19   3        8.37       14.11     14.45 o 
   3  19   3      173.49      188.33     17.06 o 
   4  19   3       10.07       -6.05     11.54 o 
   5  19   3       20.42       46.61     12.14 o 
   6  19   3       10.15       14.79     20.96 o 
   7  19   3       17.38       30.47     12.04 o 
  -6  20   3        1.83       21.84     13.57 o 
  -5  20   3        2.42        5.13      8.80 o 
  -4  20   3      105.53      110.02     19.94 o 
  -3  20   3        8.87       13.76     11.31 o 
  -2  20   3        2.67       42.57     13.42 o 
  -1  20   3       54.95       50.58     13.37 o 
   0  20   3        6.22        1.34      7.73 o 
   2  20   3       33.42       31.12      8.37 o 
   3  20   3        2.33       11.72     15.49 o 
   4  20   3       23.72       11.17     11.07 o 
   5  20   3       13.27       50.05     48.32 o 
   6  20   3        4.02        3.58     10.94 o 
  -6  21   3       14.53       25.89     12.10 o 
  -5  21   3       17.20       20.69     10.23 o 
  -4  21   3       43.53       74.88     13.11 o 
  -3  21   3       13.99       39.15     11.66 o 
  -2  21   3       18.46       26.59     15.21 o 
  -1  21   3       48.59       44.22     33.58 o 
   0  21   3       19.26       28.89     10.05 o 
   1  21   3       11.80        6.17     11.26 o 
   2  21   3       27.16       51.45     25.34 o 
   3  21   3       34.00       17.61     14.87 o 
   4  21   3       18.98       62.54     13.33 o 
   5  21   3       30.92       58.07     23.09 o 
  -6  22   3        2.02       24.59     16.81 o 
  -5  22   3       44.61       72.45     25.28 o 
  -4  22   3       39.43       70.59     14.23 o 
  -3  22   3       13.85       36.31     14.99 o 
  -2  22   3        9.87        2.66     10.05 o 
  -1  22   3       12.81       41.18     16.75 o 
   0  22   3       16.62        5.42      9.66 o 
   1  22   3        4.78       31.38     10.50 o 
   2  22   3        2.99       -1.30     12.83 o 
   3  22   3       33.74       26.10     16.47 o 
  -5  23   3        5.92       28.38     16.26 o 
  -4  23   3       21.32       19.28     16.87 o 
  -3  23   3       11.93        9.65     11.30 o 
  -2  23   3        2.90       32.45     17.74 o 
  -1  23   3        0.32       24.62     23.41 o 
   0  23   3        4.38       33.16     15.98 o 
   1  23   3        2.71       41.09     16.38 o 
   2  23   3       13.74       91.59     19.96 o 
  -2  24   3       32.82       25.88     19.56 o 
  -1  24   3       13.94       42.94     18.57 o 
   0  24   3        3.70       19.37     17.80 o 
   1  24   3        1.24        7.25     17.12 o 
  -3 -23   4       26.97       22.67     13.69 o 
  -2 -23   4        6.77       41.16     16.26 o 
  -1 -23   4        5.22       -5.84     13.11 o 
   0 -23   4        1.03       15.05     13.29 o 
   1 -23   4        0.82        3.85     13.17 o 
  -4 -22   4       34.30        8.17     18.08 o 
  -3 -22   4        6.98       80.67     17.77 o 
  -2 -22   4       17.43       13.72     14.19 o 
  -1 -22   4        7.77       11.29     17.03 o 
   0 -22   4        3.76       22.98     19.59 o 
   1 -22   4       18.62       16.49     13.89 o 
   2 -22   4        8.14       23.63     21.32 o 
   3 -22   4       24.53       23.73     15.06 o 
   4 -22   4        0.13       25.51     20.95 o 
  -6 -21   4       10.44       -0.52     19.13 o 
  -5 -21   4       86.10      128.54     24.28 o 
  -4 -21   4       29.06        0.77     17.03 o 
  -3 -21   4       40.05       39.62     13.58 o 
  -2 -21   4       28.60       23.08     12.94 o 
  -1 -21   4        4.16        7.95     10.86 o 
   0 -21   4       29.52       17.47     12.75 o 
   1 -21   4        7.95       12.12     16.90 o 
   2 -21   4       19.58       10.85     12.77 o 
   3 -21   4       14.42       37.11     14.57 o 
   4 -21   4       13.32       12.16     18.80 o 
  -8 -20   4        2.78       29.53     27.75 o 
  -7 -20   4        1.32       64.72     24.74 o 
  -6 -20   4       38.19       46.08     13.43 o 
  -5 -20   4       74.74       80.51     22.74 o 
  -4 -20   4        0.13       14.62     22.24 o 
  -3 -20   4       15.12       29.25     20.21 o 
  -2 -20   4       14.47       17.64     16.09 o 
  -1 -20   4       52.91       75.84     23.94 o 
   0 -20   4        3.93        8.08     18.72 o 
   1 -20   4       13.18       35.10     12.12 o 
   2 -20   4        1.60        3.76     10.47 o 
   3 -20   4       32.78       21.04     13.43 o 
   4 -20   4       19.29        4.44     16.87 o 
   5 -20   4        0.41        5.52     19.37 o 
   6 -20   4       30.54      131.84     28.84 o 
  -8 -19   4        8.91       17.71     15.24 o 
  -7 -19   4        1.00       -3.33      9.67 o 
  -6 -19   4       61.95       32.00     27.25 o 
  -5 -19   4       27.19       29.99     12.35 o 
  -4 -19   4        9.38       32.50      9.51 o 
  -3 -19   4        3.67       30.01      9.76 o 
  -2 -19   4       43.21       50.95      9.99 o 
   0 -19   4       27.26       21.64     11.18 o 
   1 -19   4       12.96       12.70     11.29 o 
   2 -19   4       23.97       21.80     11.28 o 
   3 -19   4        5.64       15.07     11.24 o 
   4 -19   4       14.23       19.01     12.28 o 
   5 -19   4        3.57        8.48     12.79 o 
   6 -19   4        1.35       76.94     22.30 o 
  -8 -18   4        0.44       12.52     15.12 o 
  -7 -18   4        1.72        8.22     10.36 o 
  -6 -18   4        3.12       12.00     11.01 o 
  -5 -18   4       27.48       18.06     10.76 o 
  -4 -18   4       17.02       26.15     10.92 o 
  -3 -18   4       17.84       19.05      8.59 o 
  -2 -18   4        8.63       14.60      8.70 o 
  -1 -18   4       43.65       35.48     16.78 o 
   0 -18   4       97.15       88.10     10.88 o 
   1 -18   4       42.77       28.86      8.64 o 
   2 -18   4       37.12       26.31     14.85 o 
   3 -18   4        6.60       -5.18     10.15 o 
   4 -18   4       28.64       59.75     18.31 o 
   5 -18   4        0.94       17.58     18.23 o 
   6 -18   4       10.35       10.91     12.67 o 
   7 -18   4       12.79        5.33     13.95 o 
 -10 -17   4       26.92       33.16     17.52 o 
  -9 -17   4       12.00       11.60     15.02 o 
  -8 -17   4       30.63       47.51     13.60 o 
  -7 -17   4       32.89       15.52     10.79 o 
  -6 -17   4       54.92       52.99      9.30 o 
  -5 -17   4       45.06       58.48      9.51 o 
  -4 -17   4       36.90       37.94      8.07 o 
  -3 -17   4      139.85      145.06     12.14 o 
  -2 -17   4       37.33       42.02     12.14 o 
  -1 -17   4      124.34      110.77     10.01 o 
   0 -17   4       77.54       73.07      9.40 o 
   1 -17   4       32.21       48.53     12.46 o 
   2 -17   4       66.31       55.28      9.16 o 
   3 -17   4       23.07       37.70     11.62 o 
   4 -17   4        3.43        5.06     13.70 o 
   5 -17   4        3.82        6.79     16.13 o 
   6 -17   4        3.06       21.16     16.57 o 
   7 -17   4        7.12       53.29     26.82 o 
   8 -17   4        8.84       22.49     19.74 o 
 -10 -16   4        6.58        6.69     15.83 o 
  -9 -16   4       15.41       25.45     14.90 o 
  -8 -16   4       11.21       20.93     15.78 o 
  -7 -16   4       41.35       31.42      8.76 o 
  -6 -16   4       16.84       15.63      9.83 o 
  -5 -16   4       97.24       93.00     11.82 o 
  -4 -16   4        3.81       18.79     10.11 o 
  -3 -16   4      171.05      180.79      9.41 o 
  -2 -16   4       96.14       90.67     13.78 o 
  -1 -16   4      180.39      160.04     11.05 o 
   0 -16   4       43.38       24.50      7.18 o 
   1 -16   4      137.73      119.89     10.59 o 
   2 -16   4        7.49       10.76      7.17 o 
   3 -16   4      117.51       97.82     12.77 o 
   4 -16   4       20.85        3.78      9.90 o 
   5 -16   4        0.02       -7.71     15.08 o 
   6 -16   4       28.45       33.37     12.47 o 
   7 -16   4       24.34        5.65     12.39 o 
   8 -16   4       10.55       -2.47     18.35 o 
 -11 -15   4       25.20       40.97     19.00 o 
 -10 -15   4        0.15       25.54     15.64 o 
  -9 -15   4        5.76       -8.30     13.26 o 
  -8 -15   4        6.64        7.26      7.54 o 
  -7 -15   4        2.39       13.86      7.51 o 
  -6 -15   4      116.90      111.98     10.45 o 
  -5 -15   4       40.29       34.36      7.79 o 
  -4 -15   4        9.33       43.06     13.96 o 
  -3 -15   4       38.73       28.28      6.00 o 
  -2 -15   4       59.67       58.05      7.48 o 
  -1 -15   4       50.62       59.09      8.56 o 
   0 -15   4      172.87      187.61     12.17 o 
   1 -15   4      112.39       96.55     10.33 o 
   2 -15   4      321.72      304.99     17.40 o 
   3 -15   4       16.64        6.89      8.92 o 
   4 -15   4      382.03      319.09     26.16 o 
   5 -15   4        9.81       26.16     29.92 o 
   6 -15   4       19.90       21.31     11.67 o 
   7 -15   4       91.67      118.59     16.07 o 
   8 -15   4       12.85       11.29     13.23 o 
   9 -15   4       13.13       39.95     20.70 o 
 -10 -14   4       21.07       19.12     10.47 o 
  -9 -14   4       55.88       46.17     12.52 o 
  -8 -14   4       25.17       44.72      9.51 o 
  -7 -14   4        7.08       -1.27      8.86 o 
  -6 -14   4       40.55       45.31     10.19 o 
  -5 -14   4       67.10       65.48      7.05 o 
  -4 -14   4      383.79      371.91     12.33 o 
  -3 -14   4      911.03      833.13     23.86 o 
  -2 -14   4       71.17       64.16      6.96 o 
  -1 -14   4      332.62      340.10     22.21 o 
   0 -14   4       18.67       25.13      6.60 o 
   1 -14   4        7.19       -2.28     10.77 o 
   2 -14   4      105.45      107.05     12.03 o 
   3 -14   4       92.96       91.67     12.50 o 
   4 -14   4      212.88      226.42     23.72 o 
   5 -14   4      242.12      208.19     21.13 o 
   6 -14   4        7.51       -4.90     13.17 o 
   7 -14   4       63.76       69.56     13.51 o 
   8 -14   4        5.01        9.97     12.04 o 
   9 -14   4       38.33       65.72     18.29 o 
 -11 -13   4        5.85       25.52     12.62 o 
 -10 -13   4       68.79       50.94     21.25 o 
  -9 -13   4        7.14       32.80     11.09 o 
  -8 -13   4      103.47       89.29     10.00 o 
  -7 -13   4       39.00       41.46      7.50 o 
  -6 -13   4        2.56        1.03      6.12 o 
  -5 -13   4      297.53      290.76     12.80 o 
  -4 -13   4      151.56      173.53      8.81 o 
  -3 -13   4        1.72       13.40      4.97 o 
  -2 -13   4      201.16      198.77      8.88 o 
  -1 -13   4       30.86       43.41      6.98 o 
   0 -13   4       88.31       88.55      8.29 o 
   1 -13   4      323.83      303.20     12.70 o 
   2 -13   4      155.86      162.97     18.88 o 
   3 -13   4      147.41      142.73     19.68 o 
   4 -13   4       16.62       14.66      9.72 o 
   5 -13   4       61.18       60.16     12.86 o 
   6 -13   4      117.31      144.24     29.95 o 
   7 -13   4       27.53       33.70     14.64 o 
   8 -13   4       30.19       36.43     13.18 o 
   9 -13   4        1.03        6.99     12.20 o 
 -12 -12   4        6.35       13.74     12.50 o 
 -11 -12   4        1.50        0.95     10.71 o 
 -10 -12   4       14.93       20.83     10.99 o 
  -9 -12   4       31.59       50.01     23.95 o 
  -8 -12   4        4.75       -2.04      6.07 o 
  -7 -12   4       10.49        4.93      5.64 o 
  -6 -12   4      221.40      183.56     16.06 o 
  -5 -12   4       78.82       72.08      6.72 o 
  -4 -12   4      225.55      231.25      9.47 o 
  -3 -12   4      202.83      203.23     10.16 o 
  -2 -12   4      720.77      671.52     17.22 o 
  -1 -12   4       19.25        1.93      6.03 o 
   0 -12   4      147.31      137.89      8.24 o 
   1 -12   4       18.97       38.43      9.35 o 
   2 -12   4      127.93      117.07     16.35 o 
   3 -12   4       16.44       29.85      8.83 o 
   4 -12   4      190.38      187.67     13.92 o 
   5 -12   4       86.73       90.58      8.80 o 
   6 -12   4       48.16       47.49      8.56 o 
   7 -12   4        9.38       18.15      7.47 o 
   8 -12   4       24.23       20.10      8.87 o 
   9 -12   4       10.96        4.66      9.20 o 
  10 -12   4        4.60       16.72     11.54 o 
 -12 -11   4        1.94       17.12     17.83 o 
 -11 -11   4       20.38       37.25     12.08 o 
 -10 -11   4       32.26       40.14     11.89 o 
  -9 -11   4        0.04        9.19     13.26 o 
  -8 -11   4      245.88      261.22     13.27 o 
  -7 -11   4      157.43      178.12     10.78 o 
  -6 -11   4      108.72      130.79      9.42 o 
  -5 -11   4      381.96      445.59     13.04 o 
  -4 -11   4       22.16       14.37      4.64 o 
  -3 -11   4      167.15      168.86      9.84 o 
  -2 -11   4        7.24        4.18      4.58 o 
  -1 -11   4       33.25       40.35      8.87 o 
   0 -11   4       51.52       50.55      8.62 o 
   1 -11   4      333.95      307.03     22.09 o 
   2 -11   4      104.78       98.77      6.86 o 
   3 -11   4      351.64      316.56     16.51 o 
   4 -11   4      266.65      268.66     11.69 o 
   5 -11   4      175.80      165.26     10.22 o 
   6 -11   4      127.43      110.75      9.59 o 
   7 -11   4       26.97       36.28      8.11 o 
   8 -11   4        5.05        5.98      9.74 o 
   9 -11   4        1.39       -2.15      9.97 o 
  10 -11   4        2.60        7.83     12.11 o 
 -13 -10   4       31.91       76.87     26.16 o 
 -12 -10   4       22.79       18.30     11.72 o 
 -11 -10   4        3.80       11.51     13.82 o 
 -10 -10   4       13.78       15.81      9.73 o 
  -9 -10   4      113.99      138.46     19.57 o 
  -8 -10   4       27.05       12.03      6.82 o 
  -7 -10   4       68.81       62.94      7.85 o 
  -6 -10   4        4.20       14.78      6.12 o 
  -5 -10   4       43.13       48.76      6.06 o 
  -4 -10   4      114.71      110.53      6.55 o 
  -3 -10   4      884.93      852.69     28.00 o 
  -2 -10   4      215.89      201.19      7.85 o 
  -1 -10   4      394.89      427.04     12.05 o 
   0 -10   4      187.34      200.09     18.59 o 
   1 -10   4      239.27      215.77      8.55 o 
   2 -10   4       37.58       44.08      7.65 o 
   3 -10   4      804.47      733.99     20.73 o 
   4 -10   4       37.78       46.84      6.83 o 
   5 -10   4      644.47      623.51     22.93 o 
   6 -10   4       64.79       79.69      8.93 o 
   7 -10   4       35.60       38.26      8.66 o 
   8 -10   4        6.82       20.26      9.77 o 
   9 -10   4       36.74       38.44     10.04 o 
  10 -10   4       41.72       42.56     11.25 o 
 -13  -9   4       35.93      182.74     29.31 o 
 -12  -9   4        9.07       33.95     22.63 o 
 -11  -9   4       11.67        4.57     14.31 o 
 -10  -9   4       12.67        8.32      8.59 o 
  -9  -9   4      131.11      132.86     18.69 o 
  -8  -9   4      690.96      624.60     20.29 o 
  -7  -9   4       67.99       58.00      7.69 o 
  -6  -9   4      205.21      206.21     10.36 o 
  -5  -9   4       62.61       58.82      6.18 o 
  -4  -9   4      551.06      501.50     13.31 o 
  -3  -9   4       47.49       36.45      4.31 o 
  -2  -9   4      157.74      161.17      6.98 o 
  -1  -9   4      176.64      154.47      7.25 o 
   0  -9   4      782.36      771.79     19.61 o 
   1  -9   4      533.40      516.38     14.62 o 
   2  -9   4      257.48      262.44     10.65 o 
   3  -9   4       89.23       92.11      7.25 o 
   4  -9   4      375.70      378.67     13.48 o 
   5  -9   4      945.21      914.25     30.17 o 
   6  -9   4       44.85       39.32      7.78 o 
   7  -9   4       91.10       99.11     13.47 o 
   8  -9   4       54.52       51.59      9.58 o 
   9  -9   4       27.07       23.63      8.81 o 
  10  -9   4        6.35       23.29     11.20 o 
  11  -9   4        5.89       12.62     17.09 o 
 -13  -8   4        2.19       -1.50     11.31 o 
 -12  -8   4        7.53       10.24     10.72 o 
 -11  -8   4       25.81       62.07     11.53 o 
 -10  -8   4       58.31       62.29     17.51 o 
  -9  -8   4      266.08      295.96     16.98 o 
  -8  -8   4      374.21      368.33     14.36 o 
  -7  -8   4      434.55      451.27     15.62 o 
  -6  -8   4      435.63      395.59     13.97 o 
  -5  -8   4      374.01      409.74     11.51 o 
  -4  -8   4      821.09      818.03     19.06 o 
  -3  -8   4      411.67      391.37     10.86 o 
  -2  -8   4       99.58      108.98      7.90 o 
  -1  -8   4      374.57      324.83     10.75 o 
   0  -8   4       82.75       77.26      4.38 o 
   1  -8   4      559.32      548.50     15.07 o 
   2  -8   4      129.08      130.60      9.51 o 
   3  -8   4      137.63      155.53      8.03 o 
   4  -8   4      664.59      649.56     19.33 o 
   5  -8   4      435.35      380.09     16.71 o 
   6  -8   4      210.09      213.18     11.07 o 
   7  -8   4       57.51       52.02      7.65 o 
   8  -8   4        1.41        1.43      8.66 o 
   9  -8   4       55.67       55.99     15.00 o 
  10  -8   4       35.42       42.70     10.40 o 
  11  -8   4       75.49      105.03     20.14 o 
 -13  -7   4       41.29       73.17     15.36 o 
 -12  -7   4        2.84       12.28      9.86 o 
 -11  -7   4      149.24      156.87     14.94 o 
 -10  -7   4        4.34       16.84      9.13 o 
  -9  -7   4      148.11      156.45     12.84 o 
  -8  -7   4       36.05       38.98     10.00 o 
  -7  -7   4      129.61      121.26     18.34 o 
  -6  -7   4      699.26      655.17     19.18 o 
  -5  -7   4       52.68       66.83      4.84 o 
  -4  -7   4      280.54      301.59      9.06 o 
  -3  -7   4      286.22      326.36      9.29 o 
  -2  -7   4      645.40      691.44     16.34 o 
  -1  -7   4     1068.98     1170.83     27.08 o 
   0  -7   4      222.55      224.31      7.42 o 
   1  -7   4     3052.26     3238.98     73.98 o 
   2  -7   4       10.49       14.52      2.55 o 
   3  -7   4      215.01      209.23      8.06 o 
   4  -7   4      251.79      253.32      8.64 o 
   5  -7   4      297.03      289.79     12.48 o 
   6  -7   4      315.81      350.82     13.93 o 
   7  -7   4      209.10      203.75     15.12 o 
   8  -7   4       30.80       35.16      9.70 o 
   9  -7   4       59.08       68.62     10.51 o 
  10  -7   4       16.68       33.48      9.22 o 
  11  -7   4        0.39       24.95     13.27 o 
 -13  -6   4       12.22        8.13     12.02 o 
 -12  -6   4        8.37       25.76     10.56 o 
 -11  -6   4       50.04       49.64     19.25 o 
 -10  -6   4       63.70       70.36     10.79 o 
  -9  -6   4       14.62        9.55     14.93 o 
  -8  -6   4      257.41      259.52     14.76 o 
  -7  -6   4      786.70      702.18     20.58 o 
  -6  -6   4       10.38        7.39     13.40 o 
  -5  -6   4      414.98      408.21     10.77 o 
  -4  -6   4      242.81      234.50      7.46 o 
  -3  -6   4      337.84      339.19     10.35 o 
  -2  -6   4     1608.11     1503.19     31.68 o 
  -1  -6   4      534.34      612.60     12.22 o 
   0  -6   4      491.32      562.82     16.32 o 
   1  -6   4     1777.96     1784.62     39.00 o 
   2  -6   4      390.25      484.21     11.90 o 
   3  -6   4      422.22      474.56     12.22 o 
   4  -6   4      342.77      318.97     11.33 o 
   5  -6   4      886.48      889.14     21.32 o 
   6  -6   4       84.98       71.91      8.21 o 
   7  -6   4       49.13       38.32      7.40 o 
   8  -6   4       14.89       16.87      9.24 o 
   9  -6   4        6.31       18.40      8.68 o 
  10  -6   4        3.88       -2.25     15.42 o 
  11  -6   4       15.55       20.51     11.50 o 
 -13  -5   4       24.31       14.13     11.49 o 
 -12  -5   4       72.99       73.08     12.52 o 
 -11  -5   4       40.43       43.68     10.92 o 
 -10  -5   4       27.50       10.04      8.28 o 
  -9  -5   4      238.89      252.67     15.73 o 
  -8  -5   4      367.80      355.21     17.18 o 
  -7  -5   4       25.34       22.33      7.41 o 
  -6  -5   4       73.99       81.39      9.96 o 
  -5  -5   4      286.38      220.59      6.81 o 
  -4  -5   4      668.73      648.59     17.55 o 
  -3  -5   4     4949.63     4852.07     96.71 o 
  -2  -5   4      746.91      762.08     17.09 o 
  -1  -5   4     1096.02     1027.87     19.18 o 
   0  -5   4     4384.44     4378.15     88.25 o 
   1  -5   4      590.98      743.45     16.41 o 
   2  -5   4      465.82      504.97     13.69 o 
   3  -5   4      709.25      732.03     17.09 o 
   4  -5   4      793.89      750.80     18.06 o 
   5  -5   4      333.86      341.16     12.34 o 
   6  -5   4       46.09       59.52      6.10 o 
   7  -5   4      261.88      253.44     10.43 o 
   8  -5   4      107.14      112.00     15.48 o 
   9  -5   4        3.54       15.23      9.26 o 
  10  -5   4       29.78       19.53     21.50 o 
  11  -5   4       16.61       34.99     20.53 o 
 -14  -4   4       18.69       43.40     22.40 o 
 -12  -4   4       11.06       10.69     16.74 o 
 -11  -4   4      139.95      115.77     17.23 o 
 -10  -4   4       32.05       42.03      8.32 o 
  -9  -4   4      237.26      225.86     11.37 o 
  -8  -4   4       95.18       71.29      9.18 o 
  -7  -4   4      219.84      247.27     11.48 o 
  -6  -4   4      401.30      420.59     16.07 o 
  -5  -4   4      657.63      645.10     17.85 o 
  -4  -4   4       86.14       77.25      3.86 o 
  -3  -4   4     2278.35     2354.20     47.82 o 
  -2  -4   4     2378.90     2494.82     50.59 o 
  -1  -4   4      508.88      491.32     11.24 o 
   0  -4   4      979.64     1010.01     20.17 o 
   1  -4   4      612.93      578.14     15.78 o 
   2  -4   4      426.79      461.60     10.66 o 
   3  -4   4      930.94     1043.55     23.06 o 
   4  -4   4       43.41       38.85      4.32 o 
   5  -4   4      316.06      301.41     13.00 o 
   6  -4   4      139.88      126.81      7.24 o 
   7  -4   4       95.29       72.76      6.51 o 
   8  -4   4      135.31      135.20      8.79 o 
   9  -4   4      167.90      156.19     11.57 o 
  10  -4   4        0.70        3.67      9.61 o 
  11  -4   4        9.60       14.93     18.39 o 
 -14  -3   4        0.15       19.43     19.96 o 
 -13  -3   4       11.16       27.76     25.88 o 
 -12  -3   4      156.62      161.71     16.52 o 
 -11  -3   4      178.65      132.73     26.73 o 
 -10  -3   4       27.08       23.26      8.83 o 
  -9  -3   4      319.48      305.33     14.53 o 
  -8  -3   4      368.85      360.43     17.10 o 
  -7  -3   4      167.89      150.06     21.73 o 
  -6  -3   4      352.25      335.53     11.17 o 
  -5  -3   4      656.25      660.13     17.80 o 
  -4  -3   4      131.99      137.74      7.62 o 
  -3  -3   4      120.96      130.93      6.95 o 
  -2  -3   4     2180.91     2495.75     50.41 o 
  -1  -3   4      378.68      405.32     18.27 o 
   0  -3   4      514.67      496.64     10.80 o 
   1  -3   4      224.26      198.83      7.35 o 
   2  -3   4      582.54      621.45     15.26 o 
   3  -3   4      508.90      481.00     11.57 o 
   4  -3   4      263.25      253.71      8.02 o 
   5  -3   4     1045.42      944.23     20.76 o 
   6  -3   4       58.20       55.16      8.24 o 
   7  -3   4       35.75       41.59      7.28 o 
   8  -3   4      190.76      184.74     12.60 o 
   9  -3   4       80.75       69.11      8.43 o 
  10  -3   4        1.52       13.11     10.48 o 
  11  -3   4       24.66       22.00     11.06 o 
 -14  -2   4       22.09       12.85     11.97 o 
 -13  -2   4       13.75       45.53     12.68 o 
 -12  -2   4       29.56       39.85     11.12 o 
 -11  -2   4       11.05       14.13      8.48 o 
 -10  -2   4      877.82      869.94     25.66 o 
  -9  -2   4       39.56       22.87      6.69 o 
  -8  -2   4      145.54      106.59      8.00 o 
  -7  -2   4      774.18      735.77     20.83 o 
  -6  -2   4      463.90      473.55     17.44 o 
  -5  -2   4      838.32      854.88     21.81 o 
  -4  -2   4      505.22      595.59     20.06 o 
  -3  -2   4     3974.94     3783.97     75.36 o 
  -2  -2   4     2439.00     2581.21     48.41 o 
  -1  -2   4     1530.85     1554.73     29.67 o 
   0  -2   4      248.68      230.39      6.09 o 
   1  -2   4      408.83      422.43     16.39 o 
   2  -2   4      446.05      560.18     20.85 o 
   3  -2   4     1121.24     1101.97     24.25 o 
   4  -2   4     1070.74     1145.94     23.88 o 
   5  -2   4      283.58      297.18     10.00 o 
   6  -2   4      368.62      343.12     10.90 o 
   7  -2   4       79.69       73.65      7.59 o 
   8  -2   4       67.22       88.25      7.92 o 
   9  -2   4      124.54      126.69     13.28 o 
  10  -2   4       43.66       69.76      9.24 o 
  11  -2   4       37.65       40.22     10.30 o 
 -14  -1   4       11.06        0.89     13.48 o 
 -13  -1   4       96.76      103.23     14.53 o 
 -12  -1   4       54.01       43.75     15.45 o 
 -11  -1   4       25.98       26.42     13.70 o 
 -10  -1   4      286.27      245.93     12.26 o 
  -9  -1   4       71.83       64.59      7.46 o 
  -8  -1   4      113.15      118.47      8.53 o 
  -7  -1   4      243.43      224.58      9.60 o 
  -6  -1   4      743.54      724.59     16.75 o 
  -5  -1   4      234.33      253.13      8.34 o 
  -4  -1   4       67.57       73.33      3.94 o 
  -3  -1   4     2179.60     2061.63     35.11 o 
  -2  -1   4      282.49      276.52      7.25 o 
  -1  -1   4      278.38      267.92      5.89 o 
   0  -1   4     5243.18     5387.36     89.99 o 
   1  -1   4     2474.55     2391.66     40.83 o 
   2  -1   4     2169.43     2168.15     37.40 o 
   3  -1   4      523.03      606.47     12.99 o 
   4  -1   4     2239.12     2084.26     40.98 o 
   5  -1   4      489.12      481.46     22.07 o 
   6  -1   4      156.20      140.14      7.97 o 
   7  -1   4      142.01      125.81     10.39 o 
   8  -1   4       24.22       38.82      6.84 o 
   9  -1   4      120.95      103.29     13.58 o 
  10  -1   4       11.66       27.09     16.14 o 
  11  -1   4        8.92       18.99     10.03 o 
  12  -1   4       22.62       33.96     17.65 o 
 -13   0   4        6.61       -1.34      9.25 o 
 -12   0   4       35.02       32.67     10.27 o 
 -11   0   4       16.20        7.28      8.52 o 
 -10   0   4      138.84      116.75     10.45 o 
  -9   0   4      148.44      145.22     11.57 o 
  -8   0   4      229.39      266.01     11.61 o 
  -7   0   4       26.02       12.40      5.05 o 
  -6   0   4       58.70       53.14      6.76 o 
  -5   0   4      545.67      577.70     11.91 o 
  -4   0   4     1617.60     1613.40     32.96 o 
  -3   0   4        6.31       15.69      2.70 o 
  -2   0   4      192.89      242.79     22.17 o 
  -1   0   4     1932.28     1975.25     39.63 o 
   0   0   4      347.88      371.75     14.12 o 
   1   0   4      414.34      434.63     10.28 o 
   2   0   4      264.90      249.95      6.95 o 
   3   0   4      265.18      413.45      9.66 o 
   4   0   4      825.15      882.81     18.32 o 
   5   0   4      340.46      311.73     12.34 o 
   6   0   4       28.67       45.64      6.62 o 
   7   0   4       78.56       99.08     11.93 o 
   8   0   4      225.08      220.11     13.65 o 
   9   0   4      155.19      140.93     12.70 o 
  10   0   4        0.07       11.72      9.76 o 
  11   0   4        8.35       15.17      8.26 o 
 -14   1   4       11.02        9.66     15.30 o 
 -13   1   4       96.86      105.97     14.58 o 
 -12   1   4       55.63       66.12     11.83 o 
 -11   1   4       27.02       27.41      9.75 o 
 -10   1   4      283.79      225.87     13.83 o 
  -9   1   4       72.13       77.55      7.52 o 
  -8   1   4      110.70      110.23     10.16 o 
  -7   1   4      239.31      218.38      9.61 o 
  -6   1   4      751.43      744.93     17.43 o 
  -5   1   4      227.88      248.42      7.70 o 
  -4   1   4       70.30       86.76      4.81 o 
  -3   1   4     2216.43     2154.49     43.16 o 
  -2   1   4      274.74      272.56      6.96 o 
  -1   1   4      263.02      245.93      6.57 o 
   0   1   4     5216.90     5377.85    105.45 o 
   1   1   4     2506.00     2465.18     49.42 o 
   2   1   4     2132.23     2175.81     50.21 o 
   3   1   4      515.12      581.65     15.39 o 
   4   1   4     2237.51     2146.68     50.04 o 
   5   1   4      497.04      475.22     14.13 o 
   6   1   4      157.98      165.60      8.50 o 
   7   1   4      137.86      135.35      8.85 o 
   8   1   4       25.83       27.99      8.20 o 
   9   1   4      121.19       97.56     17.89 o 
  10   1   4       12.58       41.56     15.29 o 
  11   1   4        8.44       22.60      9.24 o 
  12   1   4       22.75       32.42     18.69 o 
 -13   2   4       13.49        8.79     10.65 o 
 -12   2   4       28.99       41.97     11.55 o 
 -11   2   4       10.46       20.99      8.96 o 
 -10   2   4      868.69      876.30     25.67 o 
  -9   2   4       40.19       38.39      7.22 o 
  -8   2   4      151.77      124.64      7.93 o 
  -7   2   4      767.75      724.74     17.53 o 
  -6   2   4      465.18      503.56     12.93 o 
  -5   2   4      826.65      846.98     18.97 o 
  -4   2   4      516.46      605.98     13.98 o 
  -3   2   4     3917.13     3829.07     75.13 o 
  -2   2   4     2417.45     2551.20     50.43 o 
  -1   2   4     1508.32     1552.00     31.33 o 
   0   2   4      251.67      244.89      5.90 o 
   1   2   4      415.90      441.87     10.28 o 
   2   2   4      438.46      527.17     11.92 o 
   3   2   4     1136.88     1128.82     23.44 o 
   4   2   4     1079.50     1116.78     29.27 o 
   5   2   4      278.08      306.99     13.89 o 
   6   2   4      369.86      370.67     12.86 o 
   7   2   4       76.00       59.85      7.04 o 
   8   2   4       69.35       52.31      8.50 o 
   9   2   4      122.44      123.75     16.10 o 
  10   2   4       44.10       38.66     12.60 o 
  11   2   4       37.27       41.58     12.12 o 
  12   2   4       15.06       25.08     17.58 o 
 -14   3   4        0.15        9.04     15.02 o 
 -13   3   4       11.37       17.57     10.53 o 
 -12   3   4      156.51      138.65     13.77 o 
 -11   3   4      179.09      145.71     10.34 o 
 -10   3   4       26.25       17.99      6.76 o 
  -9   3   4      325.86      308.74     12.88 o 
  -8   3   4      365.95      368.07     11.44 o 
  -7   3   4      162.14      163.21      6.95 o 
  -6   3   4      363.47      356.81     10.21 o 
  -5   3   4      656.79      659.41     15.34 o 
  -4   3   4      144.28      142.83      5.39 o 
  -3   3   4      122.83      122.88      5.28 o 
  -2   3   4     2212.96     2447.45     48.43 o 
  -1   3   4      383.38      380.17     12.07 o 
   0   3   4      522.65      511.39     10.54 o 
   1   3   4      223.81      193.81      5.76 o 
   2   3   4      586.29      635.07     14.13 o 
   3   3   4      497.21      467.01     10.89 o 
   4   3   4      263.16      250.42     12.29 o 
   5   3   4     1038.72      918.11     23.88 o 
   6   3   4       55.76       49.56     10.94 o 
   7   3   4       39.13       45.99      6.93 o 
   8   3   4      193.80      189.65     10.63 o 
   9   3   4       81.09       75.57      8.47 o 
  10   3   4        2.12        0.58      9.05 o 
  11   3   4       24.89       21.58     10.26 o 
  12   3   4       55.72      102.79     21.90 o 
 -14   4   4       19.17       68.42     19.25 o 
 -13   4   4        0.33       -0.74     10.02 o 
 -12   4   4       11.32       11.91      9.26 o 
 -11   4   4      142.56      130.26     10.72 o 
 -10   4   4       30.73       28.39      6.72 o 
  -9   4   4      233.97      202.54      8.90 o 
  -8   4   4      101.26       87.52      6.71 o 
  -7   4   4      219.75      251.54      9.23 o 
  -6   4   4      391.76      451.86     11.97 o 
  -5   4   4      664.04      666.72     15.56 o 
  -4   4   4       86.27       79.02      4.41 o 
  -3   4   4     2316.29     2401.21     47.84 o 
  -2   4   4     2385.35     2365.77     46.85 o 
  -1   4   4      503.99      486.82     11.29 o 
   0   4   4      960.86     1015.26     19.38 o 
   1   4   4      613.46      579.88     13.23 o 
   2   4   4      418.31      439.08     12.39 o 
   3   4   4      925.53     1053.51     22.33 o 
   4   4   4       42.13       28.17      4.53 o 
   5   4   4      318.77      313.45     10.96 o 
   6   4   4      138.53      105.20     10.34 o 
   7   4   4       97.52       82.15     10.73 o 
   8   4   4      135.35      143.25      9.88 o 
   9   4   4      167.07      176.74     11.68 o 
  10   4   4        0.82        0.51      8.01 o 
  11   4   4        9.22       21.43     11.34 o 
  12   4   4       17.61       37.67     19.99 o 
 -13   5   4       24.98       31.13     12.36 o 
 -12   5   4       71.56       93.74     13.47 o 
 -11   5   4       40.80       41.30      8.01 o 
 -10   5   4       29.08       18.75      6.89 o 
  -9   5   4      240.19      246.48      9.74 o 
  -8   5   4      370.94      334.41     10.93 o 
  -7   5   4       23.90       22.00      4.64 o 
  -6   5   4       74.19       73.60      5.24 o 
  -5   5   4      288.05      239.70      7.63 o 
  -4   5   4      657.98      664.44     15.13 o 
  -3   5   4     4931.54     4925.57     96.13 o 
  -2   5   4      738.96      739.62     15.82 o 
  -1   5   4     1064.99     1010.17     21.32 o 
   0   5   4     4412.08     4412.45     86.67 o 
   1   5   4      611.68      747.77     16.63 o 
   2   5   4      444.51      495.82     11.83 o 
   3   5   4      704.79      721.58     16.22 o 
   4   5   4      809.45      764.43     20.69 o 
   5   5   4      330.16      330.74     11.98 o 
   6   5   4       44.02       75.06     16.04 o 
   7   5   4      265.25      259.10     15.09 o 
   8   5   4      108.11      133.29     15.86 o 
   9   5   4        3.70       28.24     17.38 o 
  10   5   4       30.19       18.18      8.12 o 
  11   5   4       16.33       23.83     11.29 o 
 -13   6   4       12.17       14.96     10.65 o 
 -12   6   4        7.76       14.80     15.39 o 
 -11   6   4       51.56       58.54      8.27 o 
 -10   6   4       64.13       74.45      9.51 o 
  -9   6   4       14.46        9.59      4.71 o 
  -8   6   4      259.00      243.93      9.37 o 
  -7   6   4      785.17      732.21     17.78 o 
  -6   6   4        9.63        8.08      3.49 o 
  -5   6   4      412.81      401.47     10.70 o 
  -4   6   4      246.23      243.53      7.24 o 
  -3   6   4      335.12      327.34      8.32 o 
  -2   6   4     1626.20     1524.57     30.78 o 
  -1   6   4      527.61      617.72     22.58 o 
   0   6   4      513.22      566.45     13.38 o 
   1   6   4     1749.61     1713.82     35.26 o 
   2   6   4      398.21      498.42     12.13 o 
   3   6   4      436.10      481.03     11.86 o 
   4   6   4      338.41      322.88     11.42 o 
   5   6   4      886.63      910.57     24.62 o 
   6   6   4       82.84       76.71     18.23 o 
   7   6   4       47.87       34.40      8.81 o 
   8   6   4       14.58       12.93     10.80 o 
   9   6   4        6.12       28.37     22.24 o 
  10   6   4        4.01       11.49      8.63 o 
  11   6   4       15.41        8.76     14.53 o 
 -13   7   4       40.66       56.05     19.74 o 
 -11   7   4      149.42      121.54     10.77 o 
 -10   7   4        3.93        3.93      5.86 o 
  -9   7   4      152.73      155.40      8.41 o 
  -8   7   4       36.78       47.99      6.00 o 
  -7   7   4      125.16      111.52      8.17 o 
  -6   7   4      708.68      675.91     16.36 o 
  -5   7   4       53.70       61.44      4.39 o 
  -4   7   4      289.95      300.78      8.29 o 
  -3   7   4      282.76      291.39      7.60 o 
  -2   7   4      636.65      684.41     18.52 o 
  -1   7   4     1050.99     1169.31     23.90 o 
   0   7   4      226.24      209.58      8.18 o 
   1   7   4     3075.99     3230.15     64.43 o 
   2   7   4       10.05       12.94      4.80 o 
   3   7   4      212.03      213.93      7.18 o 
   4   7   4      259.85      251.34     10.19 o 
   5   7   4      303.09      289.58     14.96 o 
   6   7   4      317.32      357.40     17.50 o 
   7   7   4      209.02      193.69     13.67 o 
   8   7   4       32.64       23.81     23.29 o 
   9   7   4       58.15       36.02     15.90 o 
  10   7   4       17.40       12.97     10.66 o 
  11   7   4        0.35       23.26     20.82 o 
 -12   8   4        7.22       14.93     15.86 o 
 -11   8   4       25.98        8.85      8.91 o 
 -10   8   4       55.88       50.00     10.82 o 
  -9   8   4      265.58      258.34     13.59 o 
  -8   8   4      368.15      368.57     11.80 o 
  -7   8   4      429.75      471.21     13.08 o 
  -6   8   4      439.33      428.55     11.73 o 
  -5   8   4      363.73      376.02     10.26 o 
  -4   8   4      816.80      808.59     17.97 o 
  -3   8   4      421.86      370.72     12.11 o 
  -2   8   4       99.16      100.17      5.65 o 
  -1   8   4      366.07      335.30     10.45 o 
   0   8   4       81.88       72.31      5.28 o 
   1   8   4      559.22      571.92     14.01 o 
   2   8   4      130.69      129.08      8.34 o 
   3   8   4      135.98      162.30      6.54 o 
   4   8   4      657.78      651.67     22.65 o 
   5   8   4      431.58      405.45     14.22 o 
   6   8   4      217.68      227.04     18.48 o 
   7   8   4       56.32       58.04      9.47 o 
   8   8   4        1.79       30.08     14.50 o 
   9   8   4       56.40       63.34     11.32 o 
  10   8   4       35.60       39.92      9.95 o 
  11   8   4       75.05       79.36     14.98 o 
 -12   9   4        8.82       32.95     18.08 o 
 -11   9   4       11.72       27.78     11.41 o 
 -10   9   4       12.91       25.08     15.25 o 
  -9   9   4      134.53      153.12     10.34 o 
  -8   9   4      689.35      634.63     20.50 o 
  -7   9   4       72.51       52.16      6.98 o 
  -6   9   4      209.83      204.66     10.23 o 
  -5   9   4       63.66       54.48      6.35 o 
  -4   9   4      554.19      494.64     15.70 o 
  -3   9   4       45.59       34.43      4.66 o 
  -2   9   4      161.66      166.38      7.29 o 
  -1   9   4      179.03      158.08      7.04 o 
   0   9   4      777.17      816.70     18.93 o 
   1   9   4      536.77      526.72     13.42 o 
   2   9   4      253.16      263.34      9.60 o 
   3   9   4       86.45       88.84      5.52 o 
   4   9   4      375.40      375.69     13.53 o 
   5   9   4      934.61      853.81     52.41 o 
   6   9   4       45.86       46.94      8.23 o 
   7   9   4       92.11      101.30     18.76 o 
   8   9   4       52.05       71.11     11.29 o 
   9   9   4       26.65       29.21     10.22 o 
  10   9   4        7.12       39.19     13.30 o 
  11   9   4        5.80        5.46     13.91 o 
 -12  10   4       23.60       49.76     18.97 o 
 -11  10   4        3.53        3.45     15.21 o 
 -10  10   4       13.72       34.60     10.51 o 
  -9  10   4      115.72      115.79      9.30 o 
  -8  10   4       28.23       40.21     10.36 o 
  -7  10   4       69.43       66.04      7.75 o 
  -6  10   4        4.09       17.55      5.82 o 
  -5  10   4       41.10       45.47      8.35 o 
  -4  10   4      112.02      114.18      9.28 o 
  -3  10   4      890.35      875.20     24.00 o 
  -2  10   4      214.14      203.20     13.17 o 
  -1  10   4      398.61      425.29     14.14 o 
   0  10   4      181.67      200.63      7.58 o 
   1  10   4      244.32      227.89      8.19 o 
   2  10   4       38.13       42.08      4.90 o 
   3  10   4      807.47      765.46     18.43 o 
   4  10   4       38.50       52.99      6.61 o 
   5  10   4      639.31      643.93     19.90 o 
   6  10   4       65.91       89.67     14.39 o 
   7  10   4       36.46       30.65      9.14 o 
   8  10   4        6.49       -3.98      8.39 o 
   9  10   4       37.29       37.82     16.29 o 
  10  10   4       42.42       78.13     13.58 o 
 -12  11   4        1.91        8.02     16.10 o 
 -11  11   4       19.78       25.48     10.54 o 
 -10  11   4       32.97       23.01     10.32 o 
  -9  11   4        0.05       -4.16     10.77 o 
  -8  11   4      243.96      269.77     17.06 o 
  -7  11   4      157.46      159.57      9.99 o 
  -6  11   4      108.90      122.83      8.75 o 
  -5  11   4      384.30      414.49     17.92 o 
  -4  11   4       22.88       20.01      5.82 o 
  -3  11   4      172.51      159.40     24.89 o 
  -2  11   4        6.98        4.94      3.95 o 
  -1  11   4       34.64       43.66      6.02 o 
   0  11   4       51.17       48.56      7.40 o 
   1  11   4      340.80      312.10     10.04 o 
   2  11   4      102.52      105.77      6.25 o 
   3  11   4      348.97      304.34     10.15 o 
   4  11   4      274.09      279.51     15.56 o 
   5  11   4      177.43      161.38     27.45 o 
   6  11   4      124.85      121.65     11.53 o 
   7  11   4       26.90       38.75     20.62 o 
   8  11   4        5.00        6.36      7.68 o 
   9  11   4        1.42       -3.11      9.11 o 
  10  11   4        2.69        8.95     13.85 o 
 -12  12   4        6.46       28.26     18.20 o 
 -11  12   4        1.37       -0.27      9.95 o 
 -10  12   4       15.41       13.89      8.93 o 
  -9  12   4       30.76       32.23      8.28 o 
  -7  12   4       10.17       17.19      8.60 o 
  -6  12   4      221.05      203.60     10.74 o 
  -5  12   4       80.70       72.05      7.43 o 
  -4  12   4      222.64      216.52     11.52 o 
  -3  12   4      205.39      191.12     12.04 o 
  -2  12   4      716.77      658.80     24.27 o 
  -1  12   4       19.21        9.50      5.28 o 
   0  12   4      153.00      146.90      8.80 o 
   1  12   4       17.32       24.09      4.67 o 
   2  12   4      130.90      122.79      6.78 o 
   3  12   4       17.18       20.93      8.80 o 
   4  12   4      186.58      186.04     16.66 o 
   5  12   4       89.45       77.32      8.02 o 
   6  12   4       49.90       43.55      7.18 o 
   7  12   4        9.59       11.63     10.74 o 
   8  12   4       24.18       31.37     10.26 o 
   9  12   4       11.05       13.36     12.43 o 
 -12  13   4       11.72       40.47     19.87 o 
 -11  13   4        5.86        3.92     15.39 o 
 -10  13   4       68.93       54.97     11.54 o 
  -8  13   4      104.37      101.64      9.79 o 
  -7  13   4       39.72       58.01      8.04 o 
  -6  13   4        2.29        4.41      6.71 o 
  -5  13   4      300.92      283.02     12.68 o 
  -4  13   4      147.76      164.50     11.88 o 
  -3  13   4        1.61        6.54     10.24 o 
  -2  13   4      198.07      211.53     10.89 o 
  -1  13   4       31.39       41.96      6.23 o 
   0  13   4       89.17       96.93      7.90 o 
   1  13   4      326.12      300.31     10.47 o 
   2  13   4      153.38      186.25      8.26 o 
   3  13   4      149.08      131.58     15.72 o 
   4  13   4       16.08       17.41     11.95 o 
   5  13   4       59.46       72.20      9.93 o 
   6  13   4      115.45      122.27     21.84 o 
   7  13   4       28.07       36.40     12.77 o 
   8  13   4       31.30       42.49     11.34 o 
   9  13   4        1.12        7.40     10.84 o 
  10  13   4       11.62       31.87     16.35 o 
 -11  14   4        7.50       13.27     12.60 o 
 -10  14   4       20.83       48.43     13.26 o 
  -9  14   4       56.01       18.54     20.95 o 
  -8  14   4       24.54       29.13      9.55 o 
  -7  14   4        7.03       10.90      6.18 o 
  -6  14   4       39.72       49.25      9.30 o 
  -5  14   4       69.22       60.54      9.68 o 
  -4  14   4      380.59      403.36     19.09 o 
  -3  14   4      917.60      870.66     31.26 o 
  -2  14   4       71.78       77.03     11.54 o 
  -1  14   4      329.26      337.58     16.47 o 
   0  14   4       18.52       28.42      8.27 o 
   1  14   4        7.34       16.51      5.85 o 
   2  14   4      105.69      107.37      7.18 o 
   3  14   4       92.67      110.53      8.93 o 
   4  14   4      211.44      209.79     14.86 o 
   5  14   4      242.39      210.91     11.70 o 
   6  14   4        7.96       46.67     13.54 o 
   7  14   4       63.08       79.01     15.72 o 
   8  14   4        4.71       11.46      9.63 o 
   9  14   4       38.30       46.37     15.76 o 
 -11  15   4       25.57       23.00     12.24 o 
 -10  15   4        0.12        2.08     10.99 o 
  -9  15   4        5.98        4.42      9.70 o 
  -8  15   4        6.68       26.87     12.71 o 
  -7  15   4        2.35       16.33      8.43 o 
  -6  15   4      115.39      109.83     20.02 o 
  -5  15   4       39.84       47.52     21.86 o 
  -4  15   4        9.79       -1.81      6.29 o 
  -3  15   4       38.57       43.67     10.97 o 
  -2  15   4       60.83       56.83      8.29 o 
  -1  15   4       51.07       59.99     15.39 o 
   0  15   4      173.04      185.71     12.88 o 
   1  15   4      112.55      122.27      9.23 o 
   2  15   4      321.16      295.25     11.12 o 
   3  15   4       16.36       19.79      6.38 o 
   4  15   4      380.95      390.31     16.84 o 
   5  15   4       10.05       10.87      8.10 o 
   6  15   4       19.60       12.99     13.48 o 
   7  15   4       91.45       99.37     14.28 o 
   8  15   4       13.36       22.50     13.26 o 
   9  15   4       13.38       32.21     17.34 o 
 -10  16   4        6.45        5.68     14.53 o 
  -9  16   4       15.45       32.76     17.43 o 
  -8  16   4       11.17       11.86      9.35 o 
  -7  16   4       41.39       44.11     10.09 o 
  -6  16   4       17.17       24.17     14.79 o 
  -5  16   4       98.04      100.22     12.00 o 
  -4  16   4        3.73       10.16      7.39 o 
  -3  16   4      169.71      163.75     10.53 o 
  -2  16   4       93.71       92.66      8.99 o 
  -1  16   4      178.83      151.80     10.16 o 
   0  16   4       44.26       65.98      9.14 o 
   1  16   4      139.74      124.62      9.26 o 
   2  16   4        7.95       11.08      5.10 o 
   3  16   4      120.32      113.86      9.71 o 
   4  16   4       20.90       26.38      7.13 o 
   5  16   4        0.04        5.09      8.01 o 
   6  16   4       28.64       20.07      9.05 o 
   7  16   4       24.32       42.53     17.57 o 
   8  16   4       10.56       12.77     11.00 o 
 -10  17   4       27.01       50.50     18.82 o 
  -9  17   4       12.16       21.81     15.92 o 
  -8  17   4       30.33       51.41     11.11 o 
  -7  17   4       32.74       39.70     15.47 o 
  -6  17   4       55.23       30.66      9.18 o 
  -5  17   4       45.03       50.54     10.98 o 
  -4  17   4       37.21       36.18      9.35 o 
  -3  17   4      141.48      134.07     10.70 o 
  -2  17   4       37.44       35.28      7.52 o 
  -1  17   4      126.42      116.96      9.51 o 
   0  17   4       78.10       65.83      7.89 o 
   1  17   4       31.43       42.35      7.80 o 
   2  17   4       64.84       41.01      7.24 o 
   3  17   4       22.62       19.40      6.90 o 
   4  17   4        3.14       24.99     13.87 o 
   5  17   4        3.87       15.65      7.17 o 
   6  17   4        3.03       19.98      8.03 o 
   7  17   4        7.19       13.30     18.02 o 
  -9  18   4        5.67        0.49     15.18 o 
  -7  18   4        1.74       13.04     11.18 o 
  -6  18   4        3.27        1.90      8.19 o 
  -5  18   4       27.09       33.90     10.66 o 
  -4  18   4       16.95       27.36      9.40 o 
  -3  18   4       18.06       26.72      7.97 o 
  -2  18   4        8.76       17.28      7.32 o 
  -1  18   4       43.77       46.92      8.35 o 
   0  18   4       96.59      118.69     14.73 o 
   1  18   4       42.91       29.56      7.54 o 
   2  18   4       37.53       41.70      7.94 o 
   3  18   4        6.81       32.14     13.11 o 
   4  18   4       28.32       35.01     13.00 o 
   5  18   4        1.04       37.51     15.76 o 
   6  18   4       10.17       20.08     15.33 o 
   7  18   4       12.98        4.87     14.68 o 
  -8  19   4        8.90        1.45     17.55 o 
  -7  19   4        0.90       -8.36     13.08 o 
  -6  19   4       61.96       60.40     12.32 o 
  -5  19   4       27.16       45.95     11.01 o 
  -4  19   4        9.36       10.06      8.52 o 
  -3  19   4        3.71        8.79      8.99 o 
  -2  19   4       43.62       39.77      8.23 o 
  -1  19   4        0.72       17.35      9.41 o 
   0  19   4       27.27       28.46      8.92 o 
   1  19   4       12.98       15.68      9.25 o 
   2  19   4       23.81       29.40     13.94 o 
   3  19   4        5.77       18.44     14.41 o 
   4  19   4       14.27       38.96     16.23 o 
   5  19   4        3.71        5.46     15.42 o 
   6  19   4        1.35       44.82     17.74 o 
  -7  20   4        1.36       32.25     12.68 o 
  -6  20   4       38.47       41.30     12.54 o 
  -5  20   4       74.51       74.64     12.91 o 
  -4  20   4        0.14       -2.31     10.67 o 
  -3  20   4       14.77       -0.89      8.33 o 
  -2  20   4       14.39        7.50      9.27 o 
  -1  20   4       53.36       36.89     13.37 o 
   0  20   4        3.95        8.01      8.17 o 
   1  20   4       13.16       29.58      8.66 o 
   2  20   4        1.57       -2.50     13.20 o 
   3  20   4       33.02       65.06     12.97 o 
   4  20   4       19.14       45.85     30.88 o 
   5  20   4        0.42       10.74     11.27 o 
   6  20   4       30.60       30.98     34.01 o 
  -7  21   4        7.43       -6.35     13.14 o 
  -6  21   4       10.46       26.11     11.56 o 
  -5  21   4       85.62       94.44     14.24 o 
  -4  21   4       29.37       47.31     14.22 o 
  -3  21   4       39.80       44.99     11.73 o 
  -2  21   4       28.34       25.38     11.00 o 
  -1  21   4        4.10       21.87     14.16 o 
   0  21   4       29.45       32.95     16.81 o 
   1  21   4        8.13       10.35     10.67 o 
   2  21   4       19.27       27.55     15.86 o 
   3  21   4       14.47       57.91     13.03 o 
   4  21   4       13.15       26.14     12.44 o 
   5  21   4       24.98       54.85     18.69 o 
  -6  22   4        1.33       33.41     17.27 o 
  -5  22   4       26.89       20.41     16.26 o 
  -4  22   4       34.45       63.21     13.54 o 
  -3  22   4        7.00       37.23     11.26 o 
  -2  22   4       17.63       37.92     11.48 o 
  -1  22   4        7.90       27.89     16.69 o 
   0  22   4        3.69       32.15     11.51 o 
   1  22   4       18.86       36.41     24.35 o 
   2  22   4        8.12       22.52     15.95 o 
   3  22   4       24.57       53.47     13.05 o 
   4  22   4        0.13       38.53     20.79 o 
  -4  23   4       18.36       23.91     16.04 o 
  -3  23   4       26.90       34.77     12.41 o 
  -2  23   4        6.76       36.20     13.16 o 
  -1  23   4        5.35        2.72     10.83 o 
   0  23   4        1.01       10.80     10.94 o 
   1  23   4        0.78       11.88     14.71 o 
  -2 -23   5        3.33       12.25     19.22 o 
  -1 -23   5        2.93       21.96     20.33 o 
   0 -23   5        2.02       19.99     21.59 o 
  -3 -22   5       31.20       29.49     21.66 o 
  -2 -22   5       46.04       66.36     18.72 o 
  -1 -22   5        1.04       -0.34     16.63 o 
   0 -22   5        2.13       -8.05     18.57 o 
   1 -22   5        4.15       23.67     14.29 o 
   2 -22   5        0.79       -3.64     17.71 o 
  -7 -21   5       12.72       22.10     14.53 o 
  -6 -21   5       25.65       86.56     24.37 o 
  -4 -21   5       56.99      118.18     27.36 o 
  -3 -21   5       10.01       -0.15     18.05 o 
  -2 -21   5       11.23       19.28     13.38 o 
  -1 -21   5        9.19        1.48     18.60 o 
   0 -21   5       14.52       14.62     13.91 o 
   1 -21   5       11.17        9.51     11.70 o 
   2 -21   5        3.53       30.32     21.66 o 
   3 -21   5        6.58        6.99     12.67 o 
  -8 -20   5        4.83        3.95     18.20 o 
  -7 -20   5        1.65       14.48     12.22 o 
  -6 -20   5        3.80       -3.79     15.79 o 
  -5 -20   5       33.46       52.39     25.57 o 
  -4 -20   5        6.75       12.77     11.33 o 
  -3 -20   5       36.30       10.86      9.18 o 
  -2 -20   5        5.63       15.83     16.81 o 
  -1 -20   5       13.28        2.56     14.53 o 
   0 -20   5        3.22       -0.72     11.23 o 
   1 -20   5       18.61       -3.40     10.62 o 
   2 -20   5       22.81       32.90     13.18 o 
   3 -20   5        9.72       20.48     13.07 o 
   4 -20   5        7.42       10.61     20.33 o 
   5 -20   5        6.10       14.65     19.16 o 
  -8 -19   5       13.66       30.75     13.17 o 
  -7 -19   5        5.98       33.53     19.71 o 
  -6 -19   5       45.60       43.55     13.06 o 
  -5 -19   5       30.26        9.36     14.88 o 
  -4 -19   5        4.33        0.34     12.62 o 
  -3 -19   5       12.97        8.83     11.81 o 
  -2 -19   5       11.03       12.22     12.03 o 
  -1 -19   5       23.83       17.35      8.89 o 
   0 -19   5       31.99       54.99     17.36 o 
   1 -19   5        7.84        1.87      9.89 o 
   2 -19   5       17.93       26.03     12.13 o 
   3 -19   5       10.19       20.59     28.90 o 
   4 -19   5       21.98       46.43     14.67 o 
   5 -19   5        2.82       14.25     12.88 o 
   6 -19   5        8.19        9.96     19.65 o 
  -9 -18   5        0.82       -7.77     14.81 o 
  -8 -18   5        6.75       28.10     13.08 o 
  -7 -18   5        2.10       -2.84     14.87 o 
  -6 -18   5       63.88       95.24     11.71 o 
  -5 -18   5       48.11       48.51     10.92 o 
  -4 -18   5       13.73       22.90      8.39 o 
  -3 -18   5        0.51       17.25      9.82 o 
  -2 -18   5       31.14       50.72      9.49 o 
  -1 -18   5       23.34       38.16      9.13 o 
   0 -18   5       72.35       54.24      9.74 o 
   1 -18   5        8.85       26.08     11.47 o 
   2 -18   5       24.74       23.30      9.25 o 
   3 -18   5       17.92       -3.58      7.92 o 
   4 -18   5       24.62        2.56     15.49 o 
   5 -18   5        2.72       -5.74     14.44 o 
   6 -18   5        0.87       88.35     22.27 o 
 -10 -17   5        0.95       83.44     20.51 o 
  -9 -17   5        5.75        9.13     14.44 o 
  -8 -17   5       25.14       51.44     44.50 o 
  -7 -17   5       79.58       75.39     13.38 o 
  -6 -17   5       59.52       53.27     17.96 o 
  -5 -17   5       66.25       67.89     19.94 o 
  -4 -17   5       50.46       25.53      8.46 o 
  -3 -17   5        6.40       11.85     13.26 o 
  -2 -17   5        4.06        5.80      7.40 o 
  -1 -17   5      140.61      140.02     13.58 o 
   0 -17   5       36.08       42.91      8.84 o 
   1 -17   5       46.81       40.84     12.94 o 
   2 -17   5        3.22        9.47     16.07 o 
   3 -17   5       54.13       65.39     14.98 o 
   4 -17   5       31.69       45.58     13.62 o 
   5 -17   5       13.41       -5.52     17.34 o 
   6 -17   5       17.70       61.12     51.78 o 
   7 -17   5        5.23       -7.84     16.26 o 
 -10 -16   5        0.59       59.48     19.31 o 
  -9 -16   5       29.24       26.75     12.93 o 
  -8 -16   5       35.82       41.34     11.42 o 
  -7 -16   5        1.34       18.15     10.18 o 
  -6 -16   5       54.10       69.61      9.76 o 
  -5 -16   5      162.77      139.23     10.90 o 
  -4 -16   5       22.52       31.37      8.08 o 
  -3 -16   5       33.34       32.29      6.51 o 
  -2 -16   5        8.53        9.68      7.49 o 
  -1 -16   5        2.07       15.23      6.96 o 
   0 -16   5      282.09      268.87     13.51 o 
   1 -16   5       29.52       37.09      8.76 o 
   2 -16   5       28.38       24.02      8.16 o 
   3 -16   5        2.94       14.31     13.88 o 
   4 -16   5       50.81       65.44     12.71 o 
   5 -16   5       15.51       -3.55     14.10 o 
   6 -16   5        6.72       13.54     17.95 o 
   7 -16   5        4.06       13.53     13.27 o 
   8 -16   5        0.69       -7.50     16.63 o 
 -10 -15   5       12.28       10.11     11.07 o 
  -9 -15   5       17.55       31.29     11.18 o 
  -8 -15   5       33.01       40.35     12.06 o 
  -7 -15   5        1.27        7.01      7.57 o 
  -6 -15   5        2.44        5.43      7.40 o 
  -5 -15   5      105.82       94.64      9.51 o 
  -4 -15   5       16.19       28.09      7.14 o 
  -3 -15   5      313.99      283.31     13.74 o 
  -2 -15   5       70.27       84.24      8.93 o 
  -1 -15   5      141.40      177.22     13.44 o 
   0 -15   5       75.63       78.17      9.46 o 
   1 -15   5       58.55       50.18      8.61 o 
   2 -15   5       63.32       49.69     11.46 o 
   3 -15   5       47.65       59.95     11.72 o 
   4 -15   5       68.83       81.89     34.72 o 
   5 -15   5       18.46       53.54     12.32 o 
   7 -15   5       11.90        1.28     11.39 o 
   8 -15   5        3.43       -2.12     12.62 o 
 -11 -14   5        3.64        1.39     17.58 o 
  -9 -14   5       19.33       24.92     11.46 o 
  -8 -14   5       40.99       23.31      8.57 o 
  -7 -14   5       10.60        3.67      8.32 o 
  -6 -14   5       97.06       99.20     10.25 o 
  -5 -14   5       84.76       84.28      9.26 o 
  -4 -14   5       86.89       81.15      7.48 o 
  -3 -14   5       19.26       24.96      7.40 o 
  -2 -14   5       28.97       38.37      7.48 o 
  -1 -14   5      180.11      164.18     10.11 o 
   0 -14   5      173.71      156.85     19.68 o 
   1 -14   5      372.78      377.18     15.01 o 
   2 -14   5       27.44       33.66     11.29 o 
   3 -14   5       23.32       35.91     18.57 o 
   4 -14   5      110.91      122.92     13.48 o 
   5 -14   5      246.28      202.21     16.30 o 
   7 -14   5       18.53       -1.62     10.53 o 
   8 -14   5        9.19       -1.20     18.32 o 
   9 -14   5        3.81       52.13     20.48 o 
 -12 -13   5       27.55       28.44     22.61 o 
 -10 -13   5       16.67       20.76     17.95 o 
  -9 -13   5        0.06       40.07     15.76 o 
  -8 -13   5       20.17       15.43      9.77 o 
  -7 -13   5      101.16       85.11      9.58 o 
  -6 -13   5       59.48       60.12      8.32 o 
  -5 -13   5      176.69      180.93     10.68 o 
  -4 -13   5      116.83      132.93      7.97 o 
  -3 -13   5        5.46        5.92      5.91 o 
  -2 -13   5      146.89      156.80      8.72 o 
  -1 -13   5       87.44       90.71      9.86 o 
   0 -13   5      189.43      149.87      9.25 o 
   1 -13   5       78.50       67.62      8.30 o 
   2 -13   5       20.29       45.06     13.93 o 
   3 -13   5      140.84      135.78     13.52 o 
   4 -13   5       39.31       39.77     15.92 o 
   5 -13   5      151.13      164.35     25.09 o 
   6 -13   5       15.82       23.73     14.79 o 
   7 -13   5        3.34        7.68     15.21 o 
   8 -13   5        3.50        4.23     16.78 o 
   9 -13   5        4.90       28.20     22.27 o 
 -12 -12   5       15.39       11.32     19.62 o 
 -11 -12   5        6.06        5.13     10.78 o 
 -10 -12   5       21.88       23.25     20.50 o 
  -9 -12   5       29.92       45.93     12.25 o 
  -8 -12   5       50.60       47.16     14.11 o 
  -7 -12   5      103.59      119.55      9.59 o 
  -6 -12   5      107.21      110.56     11.01 o 
  -5 -12   5      147.88      152.88     10.19 o 
  -4 -12   5       46.49       39.22      5.96 o 
  -3 -12   5        3.61        4.54      4.49 o 
  -2 -12   5      150.34      161.23      8.18 o 
  -1 -12   5      291.66      278.01     11.70 o 
   0 -12   5      259.74      237.56     11.33 o 
   1 -12   5      153.83      139.69     12.48 o 
   2 -12   5        0.45       13.54     11.88 o 
   3 -12   5       16.24       22.23      9.13 o 
   4 -12   5        5.47        2.91      8.58 o 
   5 -12   5       75.00       77.90     14.59 o 
   6 -12   5       29.07       29.03     11.12 o 
   7 -12   5        9.90       -1.50      9.87 o 
   8 -12   5        1.84        6.33     11.72 o 
   9 -12   5       11.51        4.78     11.94 o 
 -12 -11   5        7.89        7.70     11.59 o 
 -11 -11   5        0.28        3.93     10.75 o 
 -10 -11   5       16.08       30.63     10.44 o 
  -9 -11   5       32.43       42.77     21.96 o 
  -8 -11   5      169.32      156.90     13.60 o 
  -7 -11   5       32.15       31.39     11.52 o 
  -6 -11   5       16.76        7.03      6.21 o 
  -5 -11   5      204.87      194.63     10.51 o 
  -4 -11   5      499.53      523.35     16.30 o 
  -3 -11   5      532.42      507.74     14.45 o 
  -2 -11   5      100.01       88.58      6.61 o 
  -1 -11   5      338.13      326.06     12.59 o 
   0 -11   5       62.01       59.95      6.98 o 
   1 -11   5       98.77      100.19     10.37 o 
   2 -11   5        3.21        3.12      7.18 o 
   3 -11   5      148.56      142.89     19.87 o 
   4 -11   5       24.61       21.05     19.97 o 
   5 -11   5       77.99       81.95     14.24 o 
   6 -11   5       82.47       83.94      9.87 o 
   7 -11   5        2.07       -3.84      7.26 o 
   8 -11   5       29.02       31.07      9.75 o 
   9 -11   5       17.88       21.53     13.82 o 
  10 -11   5       25.96       40.38     11.84 o 
 -13 -10   5       11.08        4.66     21.16 o 
 -12 -10   5       79.62      104.87     27.13 o 
 -11 -10   5       39.62       73.06     13.06 o 
 -10 -10   5       87.24       85.93     24.45 o 
  -9 -10   5       12.98        5.29      8.54 o 
  -8 -10   5      209.73      164.01     25.71 o 
  -7 -10   5      265.55      237.33     14.99 o 
  -6 -10   5       24.69       23.20      6.52 o 
  -5 -10   5      260.26      227.46     11.01 o 
  -4 -10   5      186.24      149.14      7.46 o 
  -3 -10   5      265.90      264.32      9.21 o 
  -2 -10   5      927.73      872.71     24.91 o 
  -1 -10   5      721.35      728.16     18.12 o 
   0 -10   5       81.50       83.65      6.92 o 
   1 -10   5      538.87      561.14     22.30 o 
   2 -10   5      146.02      139.86     11.66 o 
   3 -10   5       51.82       53.37      7.32 o 
   4 -10   5      148.66      134.03      9.22 o 
   5 -10   5      178.06      183.57     10.71 o 
   6 -10   5       50.21       58.33      8.68 o 
   7 -10   5       56.10       54.79      9.04 o 
   8 -10   5        1.59        8.71      8.35 o 
   9 -10   5       18.36       14.91      9.09 o 
  10 -10   5        7.20       22.55     14.12 o 
 -13  -9   5       36.65       52.97     25.57 o 
 -12  -9   5       60.46       67.78     12.41 o 
 -11  -9   5       17.89       29.65     10.96 o 
 -10  -9   5        8.26       30.11     13.70 o 
  -9  -9   5      270.38      259.05     16.30 o 
  -8  -9   5       69.27       71.85     10.49 o 
  -7  -9   5      163.89      134.79      9.77 o 
  -6  -9   5      188.72      182.95     10.08 o 
  -5  -9   5      136.66      145.30      8.75 o 
  -4  -9   5      154.22      185.33      9.28 o 
  -3  -9   5       36.38       34.37      4.90 o 
  -2  -9   5      821.21      773.59     18.72 o 
  -1  -9   5      252.45      276.25      9.31 o 
   0  -9   5      574.35      623.00     23.15 o 
   1  -9   5      169.86      167.74      7.76 o 
   2  -9   5      209.58      211.67      9.29 o 
   3  -9   5      458.51      454.86     17.69 o 
   4  -9   5      317.34      310.81     14.83 o 
   5  -9   5      150.28      157.51     10.04 o 
   6  -9   5       67.62       62.64      8.45 o 
   7  -9   5       39.82       42.80      8.32 o 
   8  -9   5        9.26       14.63      7.88 o 
   9  -9   5       29.85       33.45     11.40 o 
  10  -9   5        1.06        6.80      9.77 o 
 -13  -8   5       11.51       33.30     39.24 o 
 -12  -8   5        7.06       19.64     11.69 o 
 -11  -8   5       51.05       24.16     11.60 o 
 -10  -8   5       33.78       22.20     16.86 o 
  -9  -8   5      100.72       84.95     11.43 o 
  -8  -8   5      204.57      202.65     13.44 o 
  -7  -8   5      138.16      144.94      9.25 o 
  -6  -8   5       39.44       52.07      6.70 o 
  -5  -8   5      257.44      288.92      9.49 o 
  -4  -8   5       41.76       27.06      5.09 o 
  -3  -8   5     1129.56     1056.73     23.84 o 
  -2  -8   5      202.00      194.85     11.09 o 
  -1  -8   5      540.26      530.87     19.74 o 
   0  -8   5      250.54      223.42      8.06 o 
   1  -8   5      592.38      591.18     19.21 o 
   2  -8   5      173.21      168.92      8.54 o 
   3  -8   5      223.19      234.68     10.29 o 
   4  -8   5       26.97       29.27      5.96 o 
   5  -8   5      103.48       93.52      8.46 o 
   6  -8   5       47.92       65.32      8.71 o 
   7  -8   5       27.49       25.98      8.93 o 
   8  -8   5        9.35        8.44      7.37 o 
   9  -8   5       23.56       17.76      9.04 o 
  10  -8   5       99.10      114.22     12.76 o 
 -13  -7   5       20.96       32.25     12.22 o 
 -12  -7   5       13.05       -1.45      9.31 o 
 -11  -7   5       16.20        6.03      9.66 o 
 -10  -7   5       28.94       -0.46     10.67 o 
  -9  -7   5       47.31       17.59      8.91 o 
  -8  -7   5      110.35       89.07     26.25 o 
  -7  -7   5      283.02      290.97     12.25 o 
  -6  -7   5      533.86      462.74     15.30 o 
  -5  -7   5      341.67      330.19     10.22 o 
  -4  -7   5       46.50       41.60      4.61 o 
  -3  -7   5      686.75      748.55     17.64 o 
  -2  -7   5      874.75      834.16     19.31 o 
  -1  -7   5       61.12       56.90      3.44 o 
   0  -7   5      935.90      949.82     20.44 o 
   1  -7   5      375.73      353.33     11.23 o 
   2  -7   5      289.49      299.32     10.65 o 
   3  -7   5     1169.32     1133.88     29.41 o 
   4  -7   5      126.18      109.90      8.14 o 
   5  -7   5      529.33      537.09     24.14 o 
   6  -7   5       49.64       32.53     12.79 o 
   7  -7   5       41.23       51.29     17.96 o 
   8  -7   5      159.39      169.06     12.84 o 
   9  -7   5       32.06       29.25      9.34 o 
  10  -7   5       10.56        7.37     10.74 o 
  11  -7   5        2.25       54.66     17.12 o 
 -13  -6   5       15.71       22.08     11.96 o 
 -11  -6   5       16.44       21.43      9.81 o 
 -10  -6   5       87.86       90.21     11.60 o 
  -9  -6   5      262.82      285.71     24.15 o 
  -8  -6   5       72.10       89.24     11.07 o 
  -7  -6   5      335.67      290.19     11.79 o 
  -6  -6   5       83.27       75.45      7.32 o 
  -5  -6   5      742.05      688.82     16.28 o 
  -4  -6   5     1173.34     1221.96     26.55 o 
  -3  -6   5      528.53      483.94     12.27 o 
  -2  -6   5      808.49      736.44     17.20 o 
  -1  -6   5       16.61       20.89      4.48 o 
   0  -6   5      114.01      102.44      7.72 o 
   1  -6   5     1384.14     1400.33     29.58 o 
   2  -6   5      238.55      210.10      7.05 o 
   3  -6   5       75.58       76.40      6.38 o 
   4  -6   5      154.74      164.73      8.87 o 
   5  -6   5      345.39      322.32     12.63 o 
   6  -6   5       10.86        7.23      6.66 o 
   7  -6   5       77.25       90.73      9.44 o 
   8  -6   5       77.40       65.33     10.87 o 
   9  -6   5        7.01       19.20      8.17 o 
  10  -6   5       48.35       57.10     13.42 o 
  11  -6   5       20.39       33.29     38.16 o 
 -13  -5   5       13.48       21.11     18.76 o 
 -12  -5   5       11.96        3.83     10.62 o 
 -11  -5   5      130.56      129.64     16.32 o 
 -10  -5   5      233.79      229.02     12.37 o 
  -9  -5   5      115.94      119.24     18.51 o 
  -8  -5   5      288.33      312.81     16.01 o 
  -7  -5   5      325.71      327.05     16.20 o 
  -6  -5   5       60.23       63.55      6.15 o 
  -5  -5   5      206.13      241.67      7.37 o 
  -4  -5   5     2233.34     2338.14     48.02 o 
  -3  -5   5      445.82      458.78     11.58 o 
  -2  -5   5       34.95       24.48      3.73 o 
  -1  -5   5     1430.94     1495.99     27.46 o 
   0  -5   5      753.79      637.24     17.11 o 
   1  -5   5     1502.04     1667.47     32.52 o 
   2  -5   5      273.94      239.06      7.23 o 
   3  -5   5      114.81      127.01      7.14 o 
   4  -5   5      186.75      183.54      7.61 o 
   5  -5   5      326.48      304.04      9.92 o 
   6  -5   5      216.55      194.60     11.60 o 
   7  -5   5      163.13      158.35     10.79 o 
   8  -5   5      233.64      221.20     15.26 o 
   9  -5   5        9.53       13.21     12.94 o 
  10  -5   5       31.97       21.51     11.15 o 
  11  -5   5       10.93       15.39     13.10 o 
 -13  -4   5       33.52       47.31     30.97 o 
 -12  -4   5       57.19       32.11     11.75 o 
 -11  -4   5       56.22       52.92     10.41 o 
 -10  -4   5       30.73       31.77      7.56 o 
  -9  -4   5       65.99       51.80      7.76 o 
  -8  -4   5      947.70      881.36     30.87 o 
  -7  -4   5      115.43      103.17      9.55 o 
  -6  -4   5      225.65      243.34      9.75 o 
  -5  -4   5      533.67      547.63     15.75 o 
  -4  -4   5     2289.25     2528.41     51.48 o 
  -3  -4   5     1590.03     1827.01     37.84 o 
  -2  -4   5      605.31      667.04     15.45 o 
  -1  -4   5     1640.06     1668.28     32.22 o 
   0  -4   5     1887.56     1908.59     36.62 o 
   1  -4   5      484.93      522.01     11.80 o 
   2  -4   5       76.28       77.29      4.81 o 
   3  -4   5      597.32      578.88     13.62 o 
   4  -4   5      261.13      315.33     15.51 o 
   5  -4   5      397.58      389.23     11.41 o 
   6  -4   5      143.28      145.50      7.96 o 
   7  -4   5      401.19      398.09     12.95 o 
   8  -4   5       82.47       83.55     10.34 o 
   9  -4   5       23.15       34.28     10.80 o 
  10  -4   5       12.21       14.17     10.87 o 
  11  -4   5       26.24       44.57     14.01 o 
 -14  -3   5       27.16       47.57     17.71 o 
 -13  -3   5       14.89        2.10     10.77 o 
 -12  -3   5       39.28       24.47     10.50 o 
 -11  -3   5      181.88      173.61     22.33 o 
 -10  -3   5      285.75      266.73     12.94 o 
  -9  -3   5       75.45       79.65      8.48 o 
  -8  -3   5      403.68      413.76     18.78 o 
  -7  -3   5      130.09      132.82     10.29 o 
  -6  -3   5      561.69      552.81     15.97 o 
  -5  -3   5     1270.04     1297.74     32.14 o 
  -4  -3   5     2532.80     2757.12     55.79 o 
  -3  -3   5      104.32      109.34      8.78 o 
  -2  -3   5     2034.22     2207.40     42.09 o 
  -1  -3   5     1240.34     1369.65     26.73 o 
   0  -3   5      599.28      560.08     20.05 o 
   1  -3   5       59.04       65.04      4.37 o 
   2  -3   5      961.62     1011.91     21.03 o 
   3  -3   5      654.48      622.95     14.45 o 
   4  -3   5      139.20      116.97      6.07 o 
   5  -3   5      346.11      351.99     10.60 o 
   6  -3   5       51.83       51.81      7.60 o 
   7  -3   5      977.34     1005.82     23.46 o 
   8  -3   5       41.71       52.63      7.75 o 
   9  -3   5       35.67       53.98     12.37 o 
  10  -3   5       48.53       40.84     11.74 o 
  11  -3   5        1.45       -1.20     16.44 o 
 -14  -2   5       17.74       23.78     17.43 o 
 -13  -2   5       21.75       50.12     12.95 o 
 -12  -2   5       83.92       59.34     11.97 o 
 -11  -2   5      244.91      256.26     13.44 o 
 -10  -2   5       44.32       34.18     10.83 o 
  -9  -2   5       27.52       35.12      7.54 o 
  -8  -2   5      617.24      588.74     21.56 o 
  -7  -2   5      118.32      156.28     12.49 o 
  -6  -2   5      565.33      559.35     15.80 o 
  -5  -2   5      816.29      873.13     22.51 o 
  -4  -2   5      412.52      394.31      9.61 o 
  -3  -2   5     4736.92     4928.39     91.38 o 
  -2  -2   5      263.99      243.33      7.24 o 
  -1  -2   5     1601.73     1633.19     31.48 o 
   0  -2   5     1515.31     1478.56     27.90 o 
   1  -2   5      468.44      575.80     12.84 o 
   2  -2   5      533.76      517.63     12.19 o 
   3  -2   5      828.86      725.80     16.29 o 
   4  -2   5      376.32      328.55      9.84 o 
   5  -2   5       29.37       51.67      9.51 o 
   6  -2   5      212.24      183.23     10.23 o 
   7  -2   5      152.62      142.67      8.97 o 
   8  -2   5      287.76      303.31     13.01 o 
   9  -2   5        8.70       14.28      8.04 o 
  10  -2   5       20.16       11.56     13.08 o 
  11  -2   5       34.29       39.98     24.09 o 
 -14  -1   5       14.34       40.38     17.15 o 
 -13  -1   5       66.34       72.68     13.30 o 
 -12  -1   5       41.96       40.85     11.08 o 
 -11  -1   5      144.15      128.08     16.63 o 
 -10  -1   5       75.75       74.46      9.39 o 
  -9  -1   5      857.28      767.79     22.88 o 
  -8  -1   5       23.97       14.81      8.65 o 
  -7  -1   5       22.81       15.06      5.32 o 
  -6  -1   5     1405.45     1416.39     34.51 o 
  -5  -1   5      238.25      285.63      9.03 o 
  -4  -1   5      448.19      411.80     13.31 o 
  -3  -1   5     1269.11     1421.60     27.66 o 
  -2  -1   5     1794.04     1738.14     30.16 o 
  -1  -1   5      244.96      244.58      7.89 o 
   0  -1   5      820.18      865.08     14.88 o 
   1  -1   5     3630.85     3829.03     64.85 o 
   2  -1   5      807.90      763.35     14.72 o 
   3  -1   5        5.46        8.66      2.86 o 
   4  -1   5      328.36      335.00      9.96 o 
   5  -1   5       12.64       14.02      4.44 o 
   6  -1   5      362.00      297.91     13.33 o 
   7  -1   5        4.82        2.78      6.61 o 
   8  -1   5      149.45      152.53      9.98 o 
   9  -1   5        4.56       -4.20      9.56 o 
  10  -1   5        1.36        0.71     15.24 o 
  11  -1   5       31.62       26.32     11.68 o 
 -14   0   5        8.23       12.65     15.58 o 
 -13   0   5       56.44       33.52     12.90 o 
 -12   0   5       24.21       13.18     14.68 o 
 -11   0   5      168.98      153.98     11.15 o 
 -10   0   5        0.94       10.38      6.74 o 
  -9   0   5        0.02       14.86     13.51 o 
  -8   0   5      632.21      651.24     25.22 o 
  -7   0   5      129.73       96.55      7.16 o 
  -6   0   5       11.36       14.70      4.95 o 
  -5   0   5      869.70      921.97     20.11 o 
  -4   0   5     1691.14     1881.63     38.41 o 
  -3   0   5     2906.30     2898.68     57.93 o 
  -2   0   5      190.48      156.19      8.15 o 
  -1   0   5      151.54      175.44      8.38 o 
   0   0   5     3741.45     3696.16     66.66 o 
   1   0   5      362.40      380.91     13.92 o 
   2   0   5      764.30      775.06     19.59 o 
   3   0   5      102.68       74.46      3.88 o 
   4   0   5      210.13      176.22     11.95 o 
   5   0   5       11.82        8.17      6.10 o 
   6   0   5       54.88       69.80     10.54 o 
   7   0   5        0.80        9.30      6.20 o 
   8   0   5        8.42       14.54      8.77 o 
   9   0   5      155.60      162.44     14.76 o 
  10   0   5        2.81       17.88     17.91 o 
  11   0   5       27.91       46.60     11.23 o 
 -14   1   5       14.70       23.26     15.73 o 
 -13   1   5       66.73       84.05     14.93 o 
 -12   1   5       41.10       25.38     13.96 o 
 -11   1   5      145.10      139.29     10.66 o 
 -10   1   5       77.17       60.68      7.78 o 
  -9   1   5      853.26      773.28     26.88 o 
  -8   1   5       27.05       17.11      6.88 o 
  -7   1   5       21.77       27.30      7.87 o 
  -6   1   5     1424.72     1461.83     31.28 o 
  -5   1   5      241.39      305.75     10.38 o 
  -4   1   5      441.53      425.03     10.95 o 
  -3   1   5     1264.14     1449.11     30.01 o 
  -2   1   5     1808.40     1767.11     35.93 o 
  -1   1   5      236.48      249.99      6.93 o 
   0   1   5      802.22      863.82     17.03 o 
   1   1   5     3626.69     3848.63     76.55 o 
   2   1   5      799.59      762.24     19.52 o 
   3   1   5        5.83        8.82      5.71 o 
   4   1   5      328.83      351.80     11.90 o 
   5   1   5       14.02       16.94      5.00 o 
   6   1   5      364.72      337.16     14.49 o 
   7   1   5        4.47       14.73      7.28 o 
   8   1   5      146.46      150.97     10.41 o 
   9   1   5        4.19        0.98      7.32 o 
  10   1   5        1.54        3.58     16.10 o 
  11   1   5       31.15       54.82     10.43 o 
 -14   2   5       18.03        9.87     16.01 o 
 -13   2   5       20.23       31.05     12.03 o 
 -12   2   5       83.72       69.52     12.74 o 
 -11   2   5      249.06      263.07     13.73 o 
 -10   2   5       43.96       38.02      8.11 o 
  -9   2   5       29.45       28.93      7.51 o 
  -8   2   5      622.51      593.32     15.74 o 
  -7   2   5      115.65      156.81      8.03 o 
  -6   2   5      564.23      570.50     14.48 o 
  -5   2   5      830.22      866.40     22.30 o 
  -4   2   5      403.44      413.86     12.22 o 
  -3   2   5     4710.81     4855.57     95.07 o 
  -2   2   5      259.44      251.20      7.36 o 
  -1   2   5     1590.94     1604.29     32.66 o 
   0   2   5     1514.05     1504.87     28.02 o 
   1   2   5      491.13      604.80     13.76 o 
   2   2   5      542.75      540.99     12.58 o 
   3   2   5      825.68      747.03     16.54 o 
   4   2   5      366.31      335.88     15.29 o 
   5   2   5       27.64       31.83     11.98 o 
   6   2   5      214.16      202.86     10.12 o 
   7   2   5      150.81      136.79      9.37 o 
   8   2   5      289.81      284.63     12.92 o 
   9   2   5        8.29       22.03     12.65 o 
  10   2   5       20.08       25.62      8.58 o 
  11   2   5       34.96       45.20     26.58 o 
 -14   3   5       27.59       25.67     15.08 o 
 -13   3   5       15.14        9.23     13.70 o 
 -12   3   5       39.22       38.08     13.60 o 
 -11   3   5      182.04      203.50     12.69 o 
 -10   3   5      285.39      280.47     12.71 o 
  -9   3   5       76.84       79.11      7.73 o 
  -8   3   5      403.73      412.40     13.79 o 
  -7   3   5      129.06      138.63      6.96 o 
  -6   3   5      563.51      562.66     14.32 o 
  -5   3   5     1275.52     1265.95     31.23 o 
  -4   3   5     2535.93     2706.16     54.22 o 
  -3   3   5       99.19       99.40      5.18 o 
  -2   3   5     2073.32     2183.92     43.69 o 
  -1   3   5     1249.84     1400.85     28.88 o 
   0   3   5      575.65      569.70     13.56 o 
   1   3   5       59.34       55.87      3.73 o 
   2   3   5      962.30      978.75     21.03 o 
   3   3   5      663.25      639.24     14.53 o 
   4   3   5      144.82      121.97      9.75 o 
   5   3   5      350.63      372.36     16.33 o 
   6   3   5       50.78       30.36      8.16 o 
   7   3   5      975.84     1019.02     27.91 o 
   8   3   5       41.52       26.80      9.57 o 
   9   3   5       35.90       17.49      7.39 o 
  10   3   5       48.21       59.51     18.26 o 
  11   3   5        1.55       22.29     10.47 o 
 -14   4   5       15.92       34.09     18.66 o 
 -13   4   5       32.63       45.10     12.10 o 
 -12   4   5       56.48       84.82     23.91 o 
 -11   4   5       57.06       61.21      8.68 o 
 -10   4   5       31.89       19.60      6.73 o 
  -9   4   5       63.37       50.23     13.55 o 
  -8   4   5      943.85      889.48     21.26 o 
  -7   4   5      114.43      105.90      6.15 o 
  -6   4   5      225.51      225.43     10.30 o 
  -5   4   5      520.34      527.50     13.17 o 
  -4   4   5     2307.80     2566.29     51.57 o 
  -3   4   5     1578.17     1761.64     35.89 o 
  -2   4   5      599.94      650.02     14.48 o 
  -1   4   5     1621.17     1608.48     32.96 o 
   0   4   5     1883.06     1894.26     38.65 o 
   1   4   5      484.91      539.66     12.83 o 
   2   4   5       73.16       80.02      5.53 o 
   3   4   5      600.41      564.22     13.28 o 
   4   4   5      252.22      307.08     10.90 o 
   5   4   5      393.29      391.88     17.10 o 
   6   4   5      146.06      138.73     11.15 o 
   7   4   5      410.80      380.39     24.12 o 
   8   4   5       81.39       97.81      9.43 o 
   9   4   5       23.05       24.28     10.98 o 
  10   4   5       12.86        6.28      8.24 o 
  11   4   5       26.78       35.51     11.60 o 
 -13   5   5       13.27       -0.31     16.41 o 
 -12   5   5       12.41        5.02      8.58 o 
 -11   5   5      129.33      115.82     10.06 o 
 -10   5   5      231.04      231.89     10.18 o 
  -9   5   5      117.42       92.26      9.02 o 
  -8   5   5      286.03      294.23     10.42 o 
  -7   5   5      326.92      341.84     10.74 o 
  -6   5   5       65.81       72.66      5.21 o 
  -5   5   5      203.35      248.15      9.02 o 
  -4   5   5     2227.19     2288.96     46.28 o 
  -3   5   5      434.41      452.45     10.95 o 
  -2   5   5       36.76       28.43      2.99 o 
  -1   5   5     1423.97     1521.17     31.36 o 
   0   5   5      745.61      660.27     22.76 o 
   1   5   5     1506.64     1626.66     33.74 o 
   2   5   5      276.17      246.14      7.69 o 
   3   5   5      113.62      115.87      5.68 o 
   4   5   5      191.83      190.07      8.90 o 
   5   5   5      332.26      306.81     27.64 o 
   6   5   5      210.91      197.22     13.28 o 
   7   5   5      162.20      154.66     12.58 o 
   8   5   5      235.95      234.77     13.15 o 
   9   5   5        8.88       25.05     14.24 o 
  10   5   5       30.81       37.84     13.50 o 
  11   5   5       10.61       11.49     17.09 o 
 -13   6   5       15.94       30.57     18.66 o 
 -12   6   5        7.26       95.57     21.10 o 
 -11   6   5       16.90       12.93      7.33 o 
 -10   6   5       88.74       84.04      8.86 o 
  -9   6   5      257.35      258.37     11.25 o 
  -8   6   5       72.53       76.80      6.44 o 
  -7   6   5      348.82      304.65     10.01 o 
  -6   6   5       82.90       85.23      5.63 o 
  -5   6   5      736.85      683.12     16.11 o 
  -4   6   5     1172.10     1199.60     25.49 o 
  -3   6   5      514.44      506.10     11.97 o 
  -2   6   5      804.77      716.77     17.69 o 
  -1   6   5       16.97       29.27      3.17 o 
   0   6   5      117.62      120.26      5.53 o 
   1   6   5     1381.52     1416.34     29.89 o 
   2   6   5      236.25      233.88      7.57 o 
   3   6   5       75.69       76.12      6.31 o 
   4   6   5      151.26      150.84      8.06 o 
   5   6   5      338.36      316.90     16.22 o 
   6   6   5       10.63       12.74      7.80 o 
   7   6   5       80.20      111.64     29.37 o 
   8   6   5       76.09       70.05     11.99 o 
   9   6   5        6.77        8.51      8.96 o 
  10   6   5       49.76       45.69     13.34 o 
  11   6   5       20.31      105.90     23.35 o 
 -13   7   5       21.11       66.51     22.21 o 
 -12   7   5       12.56       11.54     10.82 o 
 -11   7   5       16.14       22.44     15.07 o 
 -10   7   5       28.30       29.39      7.41 o 
  -9   7   5       48.75       34.31      6.99 o 
  -8   7   5      113.05      101.33      6.54 o 
  -7   7   5      282.25      294.11      9.81 o 
  -6   7   5      546.26      457.16     12.36 o 
  -5   7   5      344.96      320.72     10.58 o 
  -4   7   5       47.85       47.38      4.05 o 
  -3   7   5      699.89      761.83     18.96 o 
  -2   7   5      877.25      826.77     17.74 o 
  -1   7   5       59.64       60.96      4.32 o 
   0   7   5      958.50      975.92     21.70 o 
   1   7   5      379.24      359.45     15.91 o 
   2   7   5      279.03      280.13      8.75 o 
   3   7   5     1179.87     1157.30     29.81 o 
   4   7   5      130.44      139.38      8.34 o 
   5   7   5      528.54      537.18     27.30 o 
   6   7   5       47.39       68.30     13.33 o 
   7   7   5       41.62       48.81      9.55 o 
   8   7   5      159.57      190.84     15.07 o 
   9   7   5       32.36       15.21     11.74 o 
  10   7   5       10.37       20.53      8.99 o 
 -13   8   5       10.79       -7.62     14.96 o 
 -12   8   5        7.10       -1.68     10.73 o 
 -11   8   5       52.93       56.83     21.62 o 
 -10   8   5       33.38       17.22      7.33 o 
  -9   8   5       98.45       84.20      8.77 o 
  -8   8   5      202.61      210.32     15.92 o 
  -7   8   5      137.65      139.07      9.52 o 
  -6   8   5       39.67       38.40      5.95 o 
  -5   8   5      256.49      267.44     10.93 o 
  -4   8   5       42.92       23.52      6.44 o 
  -3   8   5     1121.20     1093.12     28.71 o 
  -2   8   5      196.53      195.57      8.42 o 
  -1   8   5      536.39      523.28     17.76 o 
   0   8   5      247.30      224.27      7.96 o 
   1   8   5      600.66      601.78     14.85 o 
   2   8   5      177.75      180.07      8.88 o 
   3   8   5      222.99      185.62     11.44 o 
   4   8   5       26.83       33.49      5.81 o 
   5   8   5      101.34       98.20      7.85 o 
   6   8   5       48.63       63.27     10.00 o 
   7   8   5       27.70       19.40      8.73 o 
   8   8   5        9.55       15.88      9.24 o 
   9   8   5       23.53       34.47     12.25 o 
  10   8   5       99.00      123.25     12.25 o 
 -13   9   5       36.98       43.96     21.22 o 
 -12   9   5       60.94       77.34     26.10 o 
 -11   9   5       17.66       21.35     11.48 o 
 -10   9   5        7.85        8.60      9.84 o 
  -9   9   5      269.80      272.87     13.08 o 
  -8   9   5       70.87       62.50      7.92 o 
  -7   9   5      164.20      144.99     14.83 o 
  -6   9   5      190.02      206.81     10.69 o 
  -5   9   5      135.82      137.93     10.05 o 
  -4   9   5      152.16      150.20     10.51 o 
  -3   9   5       35.28       36.35      4.99 o 
  -2   9   5      823.14      776.62     21.33 o 
  -1   9   5      251.35      279.32     10.91 o 
   0   9   5      580.28      613.08     15.50 o 
   1   9   5      167.26      162.43      9.68 o 
   2   9   5      209.22      239.76      8.66 o 
   3   9   5      453.92      456.40     17.57 o 
   4   9   5      324.21      319.90     12.69 o 
   5   9   5      147.12      159.54      9.46 o 
   6   9   5       67.64       76.11     10.46 o 
   7   9   5       40.35       45.32     20.67 o 
   8   9   5        8.98       13.77      8.49 o 
   9   9   5       29.97       18.85     15.53 o 
 -12  10   5       79.43       94.87     14.62 o 
 -11  10   5       39.80       50.57     12.35 o 
 -10  10   5       88.55       90.62      9.66 o 
  -9  10   5       12.04        4.57      8.09 o 
  -8  10   5      212.38      210.95     11.65 o 
  -7  10   5      270.42      269.54     16.33 o 
  -6  10   5       24.45       22.40      7.43 o 
  -5  10   5      257.28      235.02     11.25 o 
  -4  10   5      187.31      142.92     14.41 o 
  -3  10   5      263.51      259.62     10.31 o 
  -2  10   5      921.01      892.00     29.82 o 
  -1  10   5      714.23      726.02     26.68 o 
   0  10   5       80.99       78.76      5.70 o 
   1  10   5      544.31      532.96     14.25 o 
   2  10   5      148.30      138.00      7.72 o 
   3  10   5       49.84       44.30      6.05 o 
   4  10   5      149.19      123.95     19.41 o 
   5  10   5      181.56      169.28     12.36 o 
   6  10   5       48.81       36.30      8.86 o 
   7  10   5       58.00       48.11     14.21 o 
   8  10   5        1.67        0.43      8.83 o 
   9  10   5       18.04       15.83     13.54 o 
  10  10   5        7.30       11.04     11.53 o 
 -12  11   5        7.88       41.74     20.17 o 
 -11  11   5        0.34        3.56     10.15 o 
 -10  11   5       15.56       14.48     10.09 o 
  -9  11   5       31.46       21.39      7.36 o 
  -8  11   5      169.08      169.33     10.57 o 
  -7  11   5       32.13       26.71     10.75 o 
  -6  11   5       19.02       26.57      6.33 o 
  -5  11   5      205.12      159.15      9.23 o 
  -4  11   5      493.95      507.12     20.15 o 
  -3  11   5      538.80      512.39     29.12 o 
  -2  11   5      100.37       88.16     13.42 o 
  -1  11   5      339.91      333.97     13.00 o 
   0  11   5       62.10       72.86      5.93 o 
   1  11   5       99.12      121.71      7.52 o 
   2  11   5        3.31        4.45      4.62 o 
   3  11   5      149.51      159.54      9.64 o 
   4  11   5       24.06       30.40      6.74 o 
   5  11   5       79.56       80.12      8.33 o 
   6  11   5       80.21       64.27     27.27 o 
   7  11   5        2.09       14.78     11.38 o 
   8  11   5       28.85       27.99     10.75 o 
   9  11   5       18.09       72.28     39.90 o 
  10  11   5       26.47       18.02     17.86 o 
 -12  12   5       15.21       18.61     13.22 o 
 -11  12   5        6.24       21.69     18.39 o 
 -10  12   5       22.16       37.17     12.06 o 
  -9  12   5       29.16       24.47      7.77 o 
  -8  12   5       49.40       72.56     12.19 o 
  -7  12   5      106.54       99.29      8.99 o 
  -6  12   5      107.58      106.07      8.56 o 
  -5  12   5      146.73      137.71     11.47 o 
  -4  12   5       48.29       47.09      9.05 o 
  -3  12   5        3.63       12.40     10.06 o 
  -2  12   5      147.86      148.42     11.07 o 
  -1  12   5      288.65      281.65     12.15 o 
   0  12   5      263.35      261.14     11.61 o 
   1  12   5      156.09      146.23      8.72 o 
   2  12   5        0.46        4.48      4.15 o 
   3  12   5       15.60       11.96      6.05 o 
   4  12   5        5.85       -2.53      9.50 o 
   5  12   5       73.78       78.65      8.08 o 
   6  12   5       29.14       39.50     10.40 o 
   7  12   5        9.61       19.26     17.38 o 
   8  12   5        1.74       -0.93      9.17 o 
   9  12   5       10.90       17.15     19.28 o 
 -12  13   5       27.10       17.47     21.69 o 
 -11  13   5        2.75       -2.41     10.32 o 
 -10  13   5       16.14       10.39      9.73 o 
  -9  13   5        0.08       -3.11      8.00 o 
  -8  13   5       20.34       31.27      8.96 o 
  -7  13   5      101.34       93.43     10.16 o 
  -6  13   5       61.03       38.22      9.20 o 
  -5  13   5      175.44      193.42     13.40 o 
  -4  13   5      118.32      123.99     11.56 o 
  -3  13   5        5.42        2.25      6.87 o 
  -2  13   5      142.74      150.69     10.17 o 
  -1  13   5       85.68       90.16      8.49 o 
   0  13   5      195.52      165.33      9.60 o 
   1  13   5       77.60       80.43      6.26 o 
   2  13   5       18.59        9.10      6.10 o 
   3  13   5      141.25      125.57      9.08 o 
   4  13   5       40.38       21.77      6.67 o 
   5  13   5      148.96      143.33     13.88 o 
   6  13   5       16.02       18.53      8.56 o 
   7  13   5        3.28       21.44     13.30 o 
   8  13   5        3.59       -0.04      9.31 o 
   9  13   5        5.04       21.81     16.01 o 
 -11  14   5        3.86       16.59     13.02 o 
 -10  14   5       10.97       14.67     15.53 o 
  -9  14   5       19.33       22.49     14.13 o 
  -8  14   5       41.22       22.45      9.09 o 
  -7  14   5       10.68        7.98      7.30 o 
  -6  14   5       97.11      102.61     12.97 o 
  -5  14   5       85.05      113.80     17.12 o 
  -4  14   5       86.74       83.22     10.09 o 
  -3  14   5       19.56       31.41      8.43 o 
  -2  14   5       28.48       23.21      6.96 o 
  -1  14   5      184.76      190.47     14.38 o 
   0  14   5      173.00      182.68     12.21 o 
   1  14   5      373.29      371.24     13.72 o 
   2  14   5       27.89       21.22      5.25 o 
   3  14   5       23.62       29.38      7.07 o 
   4  14   5      112.71      109.73      9.11 o 
   5  14   5      245.28      202.88     12.44 o 
   6  14   5        9.53       12.83     14.22 o 
   7  14   5       18.52       17.89     15.92 o 
   8  14   5        9.20       -2.23      9.78 o 
   9  14   5        3.79       35.78     18.48 o 
 -11  15   5        9.79       27.52     16.60 o 
 -10  15   5       12.02       24.12     18.05 o 
  -9  15   5       17.34       31.34     15.58 o 
  -8  15   5       32.27       11.88      8.53 o 
  -7  15   5        1.26       19.66      8.56 o 
  -6  15   5        2.64       12.59     13.67 o 
  -5  15   5      106.55       91.71     10.96 o 
  -4  15   5       15.77       24.43     15.12 o 
  -3  15   5      314.95      317.68     13.92 o 
  -2  15   5       69.53       82.26      8.47 o 
  -1  15   5      140.49      172.17     10.41 o 
   0  15   5       74.74       84.28     14.22 o 
   1  15   5       58.40       67.30      8.32 o 
   2  15   5       61.88       52.30      7.40 o 
   3  15   5       47.23       60.09      8.38 o 
   4  15   5       70.48       71.40     12.20 o 
   5  15   5       19.31       25.37     16.73 o 
   6  15   5        5.03       27.83     10.08 o 
   7  15   5       12.06       19.11     11.92 o 
   8  15   5        3.21       14.26     12.49 o 
 -10  16   5        0.57       16.78     16.69 o 
  -9  16   5       29.86       38.00     16.72 o 
  -8  16   5       36.37       53.52     21.04 o 
  -7  16   5        1.46        0.00     10.27 o 
  -6  16   5       53.92       58.85     10.17 o 
  -5  16   5      162.65      162.01     13.61 o 
  -4  16   5       22.30       33.24     11.24 o 
  -3  16   5       32.79       41.09      7.71 o 
  -2  16   5        8.10        5.17      6.36 o 
  -1  16   5        2.15        3.21      7.05 o 
   0  16   5      282.46      289.30     13.68 o 
   1  16   5       29.89       38.48      7.39 o 
   2  16   5       28.45       26.52      6.59 o 
   3  16   5        2.78        0.84      6.19 o 
   4  16   5       49.75       30.18      7.21 o 
   5  16   5       15.33        1.40      8.53 o 
   6  16   5        6.65       18.76     24.77 o 
   7  16   5        4.17       32.51     20.51 o 
  -9  17   5        5.63        4.60     15.98 o 
  -8  17   5       25.01       16.50     10.71 o 
  -7  17   5       79.59      107.08     19.96 o 
  -6  17   5       60.84       55.65     11.35 o 
  -5  17   5       66.38       69.47     11.05 o 
  -4  17   5       50.53       48.86     16.77 o 
  -3  17   5        6.60       -0.97      7.97 o 
  -2  17   5        3.85       -1.21      7.67 o 
  -1  17   5      141.69      137.05     10.26 o 
   0  17   5       36.30       19.44      9.94 o 
   1  17   5       46.83       56.91      9.49 o 
   2  17   5        3.24        0.19     11.66 o 
   3  17   5       54.30       63.99     11.42 o 
   4  17   5       32.15       12.30      8.26 o 
   5  17   5       13.26       13.11      7.64 o 
   6  17   5       17.25       66.49     37.98 o 
   7  17   5        5.29        6.26     14.44 o 
  -9  18   5        0.86       -3.98     14.71 o 
  -8  18   5        6.84       39.92     17.31 o 
  -7  18   5        2.22       14.40     10.33 o 
  -6  18   5       63.89       76.25     12.28 o 
  -5  18   5       47.45       50.30     10.94 o 
  -4  18   5       13.45        9.07      7.32 o 
  -3  18   5        0.46       11.66     12.96 o 
  -2  18   5       31.85       27.21     13.98 o 
  -1  18   5       22.92       23.07      7.45 o 
   0  18   5       71.46       44.34      9.90 o 
   1  18   5        8.45       18.67      9.06 o 
   2  18   5       25.04       32.42     18.99 o 
   3  18   5       18.18        8.30     14.57 o 
   4  18   5       24.73       30.94      8.81 o 
   5  18   5        2.79       79.06     42.23 o 
   6  18   5        0.88       20.78     11.23 o 
  -8  19   5       13.74       21.38     16.23 o 
  -7  19   5        5.94        1.62      9.28 o 
  -6  19   5       45.45       36.45     11.23 o 
  -5  19   5       30.46       22.68     10.89 o 
  -4  19   5        4.38       25.51     16.26 o 
  -3  19   5       12.80        8.04      9.43 o 
  -2  19   5       10.85       20.50     10.45 o 
  -1  19   5       23.66       10.54      7.40 o 
   0  19   5       32.83       44.30      9.15 o 
   1  19   5        7.69       28.07      9.54 o 
   2  19   5       17.65       25.28     26.24 o 
   3  19   5       10.20       50.25     16.50 o 
   4  19   5       21.96       26.11     22.47 o 
   5  19   5        2.91       18.66     12.51 o 
   6  19   5        8.21       -5.34     15.76 o 
  -8  20   5        4.80       -5.80     13.11 o 
  -7  20   5        1.61       29.08     12.11 o 
  -6  20   5        3.83        7.75     10.30 o 
  -5  20   5       33.36       36.10     11.80 o 
  -4  20   5        6.88       16.57     12.77 o 
  -3  20   5       36.49       23.80     11.15 o 
  -2  20   5        5.60       21.10      8.34 o 
  -1  20   5       12.98       -3.39      6.84 o 
   0  20   5        3.27       -5.46     12.43 o 
   1  20   5       18.57       15.83     21.50 o 
   2  20   5       23.06       12.69     19.26 o 
   3  20   5        9.95       71.17     17.86 o 
   4  20   5        7.19       38.44     17.31 o 
   5  20   5        6.01       51.19     13.58 o 
  -7  21   5       12.67       42.69     16.97 o 
  -6  21   5       25.71       27.26     13.77 o 
  -5  21   5        8.94       24.10     12.01 o 
  -4  21   5       57.24       64.75     12.47 o 
  -3  21   5        9.95       14.45     10.51 o 
  -2  21   5       11.16       26.36     10.80 o 
  -1  21   5        9.14       12.82      9.79 o 
   0  21   5       14.77       23.51     10.73 o 
   1  21   5       11.10       17.03     14.87 o 
   3  21   5        6.59       35.51     26.27 o 
   4  21   5       38.16       73.51     21.29 o 
  -5  22   5       12.79       20.51     15.67 o 
  -4  22   5       15.87        7.40     12.49 o 
  -3  22   5       31.30       41.40     12.37 o 
  -2  22   5       46.34       82.81     24.14 o 
  -1  22   5        1.05       17.06     14.10 o 
   0  22   5        2.09       16.26     15.70 o 
   1  22   5        4.16       72.36     34.89 o 
   2  22   5        0.80       64.72     18.05 o 
   3  22   5       21.18       24.00     19.65 o 
  -3  23   5       29.81       58.86     21.10 o 
  -2  23   5        3.38       17.03     16.41 o 
  -2 -22   6       19.27       12.16     13.30 o 
  -1 -22   6       16.79       28.81     15.40 o 
   0 -22   6       17.19       38.16     22.74 o 
  -6 -21   6       56.47       37.38     25.45 o 
  -5 -21   6        9.21       37.81     14.27 o 
  -4 -21   6       35.82       59.59     20.14 o 
  -3 -21   6        5.97       24.28     18.14 o 
  -2 -21   6       42.14       45.95     14.82 o 
  -1 -21   6       15.42       14.51     12.74 o 
   0 -21   6       11.95       20.57     14.33 o 
   1 -21   6       10.96       38.33     15.43 o 
   2 -21   6        9.30       21.97     14.71 o 
  -7 -20   6        6.38        0.65     16.20 o 
  -6 -20   6        6.73       35.47     44.10 o 
  -5 -20   6       47.45       43.10     11.20 o 
  -4 -20   6        7.37       -3.46     11.13 o 
  -3 -20   6       40.31       17.18     20.58 o 
  -2 -20   6       12.55       15.51      9.04 o 
  -1 -20   6       64.57       59.73     11.21 o 
   0 -20   6       19.56       38.15     10.34 o 
   1 -20   6       39.92       54.86     14.56 o 
   2 -20   6        2.40       21.05     13.83 o 
   3 -20   6        0.84       17.55     18.88 o 
   4 -20   6       10.05       51.15     23.23 o 
  -8 -19   6        7.65       -4.47     15.30 o 
  -7 -19   6        9.36       34.79     50.41 o 
  -6 -19   6       31.27       41.77     18.10 o 
  -5 -19   6       46.10       24.34     17.97 o 
  -4 -19   6        6.95        8.14     14.28 o 
  -3 -19   6        6.96       -1.00      9.83 o 
  -2 -19   6       21.55       28.74      9.53 o 
  -1 -19   6        8.68        4.60     10.56 o 
   0 -19   6       14.76       43.65     10.27 o 
   1 -19   6        4.19       -3.45     14.19 o 
   2 -19   6        3.86       13.67     16.26 o 
   3 -19   6        1.45       18.90     12.99 o 
   4 -19   6        1.48       55.40     21.78 o 
  -9 -18   6       25.58        5.34     16.50 o 
  -8 -18   6        6.97        9.39     11.22 o 
  -7 -18   6       32.31       33.88     10.49 o 
  -6 -18   6       19.45       19.18     18.94 o 
  -5 -18   6       60.81       96.85     25.86 o 
  -4 -18   6       34.46       33.24     10.57 o 
  -3 -18   6       10.18       24.20      8.86 o 
  -2 -18   6      115.09      134.29     12.07 o 
  -1 -18   6       54.35       49.09     10.17 o 
   0 -18   6       30.60       31.74     10.67 o 
   1 -18   6       19.45       24.10      9.34 o 
   2 -18   6       12.39       22.38     24.65 o 
   3 -18   6       11.68       10.99      9.54 o 
   4 -18   6       10.01       45.28     15.18 o 
   5 -18   6       18.43       33.07     26.88 o 
   6 -18   6        7.22      129.65     29.68 o 
  -9 -17   6       21.05       25.34     16.81 o 
  -8 -17   6       55.01       63.79     12.96 o 
  -7 -17   6        9.82       -0.27     10.29 o 
  -6 -17   6      131.09      127.85     18.53 o 
  -5 -17   6       12.47       22.75      8.99 o 
  -4 -17   6      108.11      135.30     11.77 o 
  -3 -17   6       16.73        9.57      8.57 o 
  -2 -17   6       74.85       79.21      9.66 o 
  -1 -17   6       43.77       35.41      8.98 o 
   0 -17   6       20.20       22.91      8.58 o 
   1 -17   6       22.66       18.33     11.13 o 
   2 -17   6       38.64       32.06      9.64 o 
   3 -17   6       36.37       43.03     12.99 o 
   4 -17   6       45.93       26.75     18.14 o 
   5 -17   6       11.91        6.35     12.01 o 
   6 -17   6       11.68       41.71     21.21 o 
 -10 -16   6       13.48       31.03     13.93 o 
  -9 -16   6       28.05        9.84     12.31 o 
  -8 -16   6       19.52       11.23     13.11 o 
  -7 -16   6       37.97       56.20     10.22 o 
  -6 -16   6       29.19       15.13     15.67 o 
  -5 -16   6      210.52      205.41     13.29 o 
  -4 -16   6      109.64      124.36     10.93 o 
  -3 -16   6        1.59       11.80      9.18 o 
  -2 -16   6      183.81      154.16     11.97 o 
  -1 -16   6      195.59      188.36     12.03 o 
   0 -16   6        1.35        3.94      7.01 o 
   1 -16   6       75.16       81.49     10.28 o 
   2 -16   6       29.66       34.45      9.17 o 
   3 -16   6        7.30        9.13     15.15 o 
   4 -16   6       21.69        6.51     11.63 o 
   5 -16   6       25.66       31.80     18.57 o 
   6 -16   6       15.43       33.62     21.75 o 
   7 -16   6        3.93       10.24     22.83 o 
 -11 -15   6       20.52       20.95     20.02 o 
 -10 -15   6       11.91       -2.88     10.88 o 
  -9 -15   6       13.60        4.88     15.41 o 
  -8 -15   6       15.33       -3.97      9.25 o 
  -7 -15   6        6.26       19.25      8.58 o 
  -6 -15   6       57.89       61.30      9.47 o 
  -5 -15   6       72.21       50.05     20.78 o 
  -4 -15   6       38.83       20.45     15.27 o 
  -3 -15   6      215.77      195.19     13.30 o 
  -2 -15   6       67.01       65.55      8.56 o 
  -1 -15   6       61.28       54.66      8.87 o 
   0 -15   6      193.27      177.34     20.34 o 
   1 -15   6       16.95       22.06     11.28 o 
   2 -15   6       67.21       63.81     11.90 o 
   3 -15   6        7.47        3.41      9.85 o 
   4 -15   6       10.84       23.80     13.74 o 
   5 -15   6       60.00      103.46     15.51 o 
   6 -15   6        3.17       46.36     19.87 o 
   7 -15   6        7.47        4.09     12.28 o 
 -11 -14   6        3.64       15.59     12.93 o 
 -10 -14   6       44.65       36.30     28.07 o 
  -9 -14   6       18.03        9.98     10.78 o 
  -8 -14   6       23.61       17.49     10.96 o 
  -7 -14   6       13.99       37.30      8.45 o 
  -6 -14   6      237.01      231.56     12.92 o 
  -5 -14   6        5.96       40.93     27.25 o 
  -4 -14   6      177.32      202.35     11.74 o 
  -3 -14   6       57.97       48.47      6.96 o 
  -2 -14   6      255.99      282.53     14.77 o 
  -1 -14   6       12.97       19.58      7.65 o 
   0 -14   6      245.47      218.02     12.20 o 
   1 -14   6       41.81       50.40      9.05 o 
   2 -14   6       38.91       42.81     11.78 o 
   3 -14   6      173.05      165.29     14.83 o 
   4 -14   6       18.66       35.25     11.32 o 
   5 -14   6       21.81       14.70     10.84 o 
   6 -14   6       49.59       47.67     13.13 o 
   7 -14   6        7.12       19.50     13.18 o 
   8 -14   6       10.56       16.72     21.07 o 
 -11 -13   6       19.95       22.68     12.77 o 
 -10 -13   6       28.39       13.62     10.77 o 
  -9 -13   6       41.25       42.85     12.77 o 
  -8 -13   6       41.71       67.56     20.78 o 
  -7 -13   6       67.66       67.94      9.09 o 
  -6 -13   6       47.34       56.22      8.54 o 
  -5 -13   6        8.01        4.23     10.33 o 
  -4 -13   6       23.69       17.04      6.60 o 
  -3 -13   6      576.10      594.23     16.92 o 
  -2 -13   6      271.34      259.26     11.71 o 
  -1 -13   6       81.48       85.70     11.23 o 
   0 -13   6      420.72      405.05     15.43 o 
   1 -13   6       83.45       89.89     19.39 o 
   2 -13   6      253.85      271.46     24.18 o 
   3 -13   6        0.91        2.44     12.86 o 
   4 -13   6       17.14       23.66     20.11 o 
   5 -13   6       16.16       23.20     17.98 o 
   6 -13   6       42.09       43.90     13.38 o 
   7 -13   6       10.71       14.49     11.76 o 
   8 -13   6        0.06       24.65     19.87 o 
 -12 -12   6        5.62       28.66     20.39 o 
 -11 -12   6       32.24       13.99     18.31 o 
 -10 -12   6       12.95       24.22     15.16 o 
  -9 -12   6       18.10        8.08      9.14 o 
  -8 -12   6       16.39        8.81     15.32 o 
  -7 -12   6       33.82       28.27      7.70 o 
  -6 -12   6       70.70       87.05      8.70 o 
  -5 -12   6      164.67      180.83     11.33 o 
  -4 -12   6        4.83        8.68      8.10 o 
  -3 -12   6       12.61        7.33      6.61 o 
  -2 -12   6       96.98       82.18      6.97 o 
  -1 -12   6     1069.97     1154.60     30.91 o 
   0 -12   6      172.45      176.83     12.14 o 
   1 -12   6        8.60       17.52     11.66 o 
   2 -12   6      265.13      233.95     16.14 o 
   3 -12   6      128.69      129.35     15.62 o 
   4 -12   6      432.45      422.01     21.84 o 
   5 -12   6      101.84       98.68     13.14 o 
   6 -12   6       22.02       25.14     11.99 o 
   7 -12   6        3.20       -6.32     15.15 o 
   8 -12   6       31.15       39.73     15.08 o 
   9 -12   6       12.73        4.90     18.82 o 
 -12 -11   6       40.00       33.45     14.58 o 
 -11 -11   6        5.31       17.61     18.57 o 
 -10 -11   6       12.77        1.94      9.46 o 
  -9 -11   6       30.56       33.15     11.23 o 
  -8 -11   6       25.75       34.27     10.94 o 
  -7 -11   6      160.99      156.71     10.98 o 
  -6 -11   6      165.25      153.93     10.23 o 
  -5 -11   6      153.38      172.63     10.34 o 
  -4 -11   6      723.04      665.79     17.51 o 
  -3 -11   6      165.02      184.14     10.04 o 
  -2 -11   6       13.12       12.83      5.01 o 
  -1 -11   6      540.19      472.15     19.37 o 
   0 -11   6       87.31       82.48      8.32 o 
   1 -11   6       83.66      110.03     19.85 o 
   2 -11   6        1.65        1.27      7.18 o 
   3 -11   6       72.97       74.72     11.13 o 
   4 -11   6       36.96       39.07     21.67 o 
   5 -11   6       26.28       25.58      9.99 o 
   6 -11   6       49.77       62.68     13.76 o 
   7 -11   6       14.01       15.96     11.45 o 
   8 -11   6       22.35       21.13     13.19 o 
   9 -11   6       12.32       -0.18     13.20 o 
 -12 -10   6       20.31       24.98     12.68 o 
 -11 -10   6       85.89       75.82     14.73 o 
 -10 -10   6      100.87      111.13     13.61 o 
  -9 -10   6       27.07       17.83     14.84 o 
  -8 -10   6       47.89       49.68     14.59 o 
  -7 -10   6       81.19       89.54      8.96 o 
  -6 -10   6        3.76       18.87      6.42 o 
  -5 -10   6      241.03      242.03     44.96 o 
  -4 -10   6       72.45       74.98      6.55 o 
  -3 -10   6      123.62      115.59      9.39 o 
  -2 -10   6      256.31      233.52      9.31 o 
  -1 -10   6      130.41      141.20      8.53 o 
   0 -10   6      228.68      256.25     19.56 o 
   1 -10   6      135.17      114.26     11.36 o 
   2 -10   6       66.82       48.94      9.70 o 
   3 -10   6      114.22      117.17     13.03 o 
   4 -10   6       33.25       56.07     10.94 o 
   5 -10   6        4.81        0.71     11.78 o 
   6 -10   6      117.13       96.29     10.05 o 
   7 -10   6       18.05       24.76      8.54 o 
   8 -10   6       17.77        8.09      8.92 o 
   9 -10   6        5.67        6.49      8.95 o 
 -13  -9   6       14.36       34.09     22.03 o 
 -12  -9   6        3.39       22.14     12.46 o 
 -11  -9   6       18.02        8.97     10.28 o 
 -10  -9   6       75.74       80.17     12.18 o 
  -9  -9   6       26.97       19.20      8.71 o 
  -8  -9   6      179.81      185.03     14.27 o 
  -7  -9   6      120.35      103.59      9.12 o 
  -6  -9   6        4.57       15.76     10.72 o 
  -5  -9   6      486.72      435.87     18.08 o 
  -4  -9   6      518.99      542.21     14.64 o 
  -3  -9   6       60.01       36.08      5.00 o 
  -2  -9   6      269.25      287.63      9.99 o 
  -1  -9   6       30.91       26.21      4.97 o 
   0  -9   6      532.26      604.05     23.49 o 
   1  -9   6      169.10      164.54     16.90 o 
   2  -9   6      231.30      223.62     14.09 o 
   3  -9   6       27.13       30.99      8.22 o 
   4  -9   6       65.85       76.29      8.25 o 
   5  -9   6      108.00      112.92      9.27 o 
   6  -9   6        6.91       16.93      7.72 o 
   7  -9   6       98.28       98.10     10.23 o 
   8  -9   6       36.49       57.63     11.13 o 
   9  -9   6       26.78       37.63     10.80 o 
  10  -9   6       17.42       20.73     19.17 o 
 -13  -8   6        8.23       -4.10     15.73 o 
 -12  -8   6        9.59       22.91     11.96 o 
 -11  -8   6       11.80       17.53     10.77 o 
 -10  -8   6      142.05      112.77     13.16 o 
  -9  -8   6       22.07       35.30     10.51 o 
  -8  -8   6      647.32      642.19     25.84 o 
  -7  -8   6       52.64       36.70      9.67 o 
  -6  -8   6      106.46      101.29     10.36 o 
  -5  -8   6      595.61      575.72     17.78 o 
  -4  -8   6      222.49      190.64      7.77 o 
  -3  -8   6       15.57        7.63      4.21 o 
  -2  -8   6      372.16      390.04     11.46 o 
  -1  -8   6      557.79      543.67     16.41 o 
   0  -8   6        3.45        9.97      7.22 o 
   1  -8   6      164.50      166.85     12.21 o 
   2  -8   6       20.58       28.21      6.34 o 
   3  -8   6       49.67       51.91      6.54 o 
   4  -8   6       15.46       23.74      6.54 o 
   5  -8   6      609.43      577.59     19.05 o 
   6  -8   6       58.68       73.49     11.71 o 
   7  -8   6       31.11       29.48      8.46 o 
   8  -8   6       10.38       16.43      8.62 o 
   9  -8   6        4.75        1.57      8.87 o 
  10  -8   6        4.79       13.90     11.17 o 
 -13  -7   6       30.44       49.76     14.52 o 
 -12  -7   6       32.77       27.07     12.23 o 
 -11  -7   6       17.32       10.34     15.89 o 
 -10  -7   6       41.46       40.86     11.19 o 
  -9  -7   6       54.96       55.47     13.87 o 
  -8  -7   6      185.15      194.57     14.64 o 
  -7  -7   6      201.69      183.05     12.78 o 
  -6  -7   6       10.56        1.51      5.38 o 
  -5  -7   6      180.75      190.84      9.29 o 
  -4  -7   6      129.88      112.33      6.36 o 
  -3  -7   6      545.64      571.86     14.57 o 
  -2  -7   6       56.05       77.91     10.56 o 
  -1  -7   6       40.56       48.00      3.73 o 
   0  -7   6       33.72       29.68      4.19 o 
   1  -7   6      209.06      208.15      8.84 o 
   2  -7   6      555.89      576.46     17.09 o 
   3  -7   6       83.71       88.97      9.04 o 
   4  -7   6       25.19       36.92      6.78 o 
   5  -7   6      151.23      167.08     12.65 o 
   6  -7   6       13.07        9.70      6.58 o 
   7  -7   6       36.13       32.38      8.66 o 
   8  -7   6       95.54       85.60     13.61 o 
   9  -7   6       34.54       43.22     10.91 o 
  10  -7   6        6.70       34.31     14.17 o 
 -13  -6   6       31.48       56.60     20.41 o 
 -12  -6   6       39.17       57.72     12.56 o 
 -11  -6   6      193.26      175.80     23.06 o 
 -10  -6   6      279.20      263.30     17.60 o 
  -9  -6   6       14.15       11.82     13.54 o 
  -8  -6   6      583.08      517.66     28.50 o 
  -7  -6   6      541.12      543.32     34.66 o 
  -6  -6   6       10.14       31.56      9.81 o 
  -5  -6   6     1153.83     1231.41     31.69 o 
  -4  -6   6       28.77       36.23      4.35 o 
  -3  -6   6      584.84      609.51     17.83 o 
  -2  -6   6      559.76      583.19     14.66 o 
  -1  -6   6      420.62      456.45     10.40 o 
   0  -6   6      234.05      232.62      7.14 o 
   1  -6   6      486.14      500.10     12.53 o 
   2  -6   6      515.95      505.83     18.18 o 
   3  -6   6      157.34      161.60     10.73 o 
   4  -6   6      244.26      210.62     10.48 o 
   5  -6   6      382.39      376.93     22.27 o 
   6  -6   6      604.94      598.59     22.32 o 
   7  -6   6       62.30       61.43      8.62 o 
   8  -6   6       96.61       86.57     14.20 o 
   9  -6   6       15.33        5.76     10.00 o 
  10  -6   6        8.10       31.13     12.79 o 
 -13  -5   6       10.87       23.45     16.46 o 
 -12  -5   6        9.34       10.14     10.89 o 
 -11  -5   6      209.76      223.84     13.51 o 
 -10  -5   6       71.25       78.27      9.41 o 
  -9  -5   6      219.40      217.91     14.65 o 
  -8  -5   6      591.00      544.61     22.84 o 
  -7  -5   6       52.61       51.19      9.28 o 
  -6  -5   6       64.84       85.80      7.03 o 
  -5  -5   6      825.59      804.20     22.13 o 
  -4  -5   6      324.72      323.81      9.37 o 
  -3  -5   6      594.50      508.23     12.92 o 
  -2  -5   6      445.59      468.37     16.59 o 
  -1  -5   6      453.26      426.00     10.99 o 
   0  -5   6      272.58      288.20      7.79 o 
   1  -5   6       68.94       79.72      4.52 o 
   2  -5   6      122.16      105.61      5.25 o 
   3  -5   6      930.07      854.31     19.02 o 
   4  -5   6       63.20       61.31      6.84 o 
   5  -5   6      246.19      241.12     12.41 o 
   6  -5   6      182.05      182.34     10.36 o 
   7  -5   6      173.43      179.47     11.55 o 
   8  -5   6       49.49       33.43      8.76 o 
   9  -5   6       90.04      109.37     15.98 o 
  10  -5   6       17.77       43.98     13.18 o 
 -13  -4   6        4.30       18.01     11.85 o 
 -12  -4   6        4.34       16.92     15.81 o 
 -11  -4   6       80.93       70.10      9.75 o 
 -10  -4   6       81.58       80.61      9.24 o 
  -9  -4   6        4.14       12.76      8.59 o 
  -8  -4   6      287.22      294.54     20.73 o 
  -7  -4   6      439.70      445.35     24.77 o 
  -6  -4   6       16.10       25.58      5.59 o 
  -5  -4   6      617.03      602.33     17.35 o 
  -4  -4   6      540.82      534.83     13.17 o 
  -3  -4   6     1705.49     1878.23     39.25 o 
  -2  -4   6      236.12      281.26      8.79 o 
  -1  -4   6      498.68      520.55     11.93 o 
   0  -4   6      871.05      829.13     17.46 o 
   1  -4   6      518.01      537.70     12.55 o 
   2  -4   6      484.98      493.81     13.56 o 
   3  -4   6      442.49      434.99     11.67 o 
   4  -4   6      136.63      124.57      7.65 o 
   5  -4   6      690.26      685.58     17.07 o 
   6  -4   6      112.16      101.24      8.56 o 
   7  -4   6        9.82       10.10      6.42 o 
   8  -4   6       79.74       65.25     10.34 o 
   9  -4   6        3.23        4.24      9.16 o 
  10  -4   6       31.24       16.66     15.75 o 
 -14  -3   6       25.84       21.69     17.86 o 
 -13  -3   6        7.09       16.90     11.15 o 
 -12  -3   6       15.01       20.34     18.20 o 
 -11  -3   6       14.41       22.20      9.49 o 
 -10  -3   6       42.12       45.29      8.76 o 
  -9  -3   6      452.29      453.19     16.67 o 
  -8  -3   6      167.13      132.34     11.05 o 
  -7  -3   6       33.06       77.80     10.29 o 
  -6  -3   6      648.24      637.65     22.92 o 
  -5  -3   6      129.18      148.77     10.26 o 
  -4  -3   6      640.97      717.86     16.50 o 
  -3  -3   6      273.32      280.45      8.61 o 
  -2  -3   6       87.26       63.53      4.08 o 
  -1  -3   6      330.45      367.53     10.88 o 
   0  -3   6      229.73      263.81      7.37 o 
   1  -3   6       14.54        9.05      3.13 o 
   2  -3   6      152.45      149.55      6.68 o 
   3  -3   6      110.46      137.82     10.92 o 
   4  -3   6      185.65      180.77      9.14 o 
   5  -3   6      336.09      355.14     13.95 o 
   6  -3   6      537.04      509.71     16.09 o 
   7  -3   6       53.67       52.20      9.13 o 
   8  -3   6       41.62       40.64      9.81 o 
   9  -3   6      141.07      162.27     13.78 o 
  10  -3   6        0.06        2.41     10.59 o 
 -13  -2   6        6.00       26.65     17.83 o 
 -12  -2   6       12.05        8.83     10.39 o 
 -11  -2   6       36.63       29.17     12.02 o 
 -10  -2   6        0.72       11.41      6.47 o 
  -9  -2   6      339.02      324.90     14.02 o 
  -8  -2   6       21.22       16.11      6.15 o 
  -7  -2   6      407.23      447.88     19.87 o 
  -6  -2   6       81.89       86.10     13.00 o 
  -5  -2   6      151.26      137.55      6.50 o 
  -4  -2   6     1564.18     1631.18     31.57 o 
  -3  -2   6     1337.78     1542.35     31.15 o 
  -2  -2   6      214.31      286.71      7.71 o 
  -1  -2   6     3379.55     3485.40     65.60 o 
   0  -2   6      535.81      453.40     13.48 o 
   1  -2   6      341.53      328.21      8.83 o 
   2  -2   6      416.28      411.82     10.77 o 
   3  -2   6      606.79      697.12     19.62 o 
   4  -2   6      393.15      344.32     20.96 o 
   5  -2   6       71.69       80.32      6.20 o 
   6  -2   6       12.92        7.03      5.57 o 
   7  -2   6       57.77       80.93     10.41 o 
   8  -2   6       39.50       43.08      8.68 o 
   9  -2   6       29.77       24.68     13.08 o 
  10  -2   6       57.71       61.73     12.00 o 
 -14  -1   6        6.16        3.76     14.56 o 
 -13  -1   6       11.85       -1.87     10.31 o 
 -12  -1   6       64.24       68.30     11.53 o 
 -11  -1   6       29.89       32.92      8.26 o 
 -10  -1   6       51.64       52.44      7.87 o 
  -9  -1   6      564.13      528.42     18.05 o 
  -8  -1   6      258.09      239.63     11.24 o 
  -7  -1   6       99.58       86.02      7.75 o 
  -6  -1   6      817.05      829.76     27.55 o 
  -5  -1   6       94.43       97.06      3.72 o 
  -4  -1   6     2619.08     2783.13     47.58 o 
  -3  -1   6     1544.90     1572.14     27.75 o 
  -2  -1   6       32.39       39.08      4.47 o 
  -1  -1   6     2571.82     2661.08     45.68 o 
   0  -1   6      580.51      655.50     12.97 o 
   1  -1   6      475.10      481.34     10.33 o 
   2  -1   6      656.76      626.17     14.09 o 
   3  -1   6     1039.10     1061.55     22.91 o 
   4  -1   6        8.31        5.62      6.63 o 
   5  -1   6       12.17       14.86      5.47 o 
   6  -1   6      291.39      248.89     11.09 o 
   7  -1   6      155.64      131.80     11.59 o 
   8  -1   6       25.12       70.72     17.83 o 
   9  -1   6       25.59       62.06     14.85 o 
  10  -1   6       19.44        2.16     10.76 o 
  11  -1   6        8.00        6.23     21.29 o 
 -14   0   6        0.00        8.11     16.50 o 
 -13   0   6        7.92       11.02     11.19 o 
 -12   0   6       42.57       26.31     10.26 o 
 -11   0   6      195.98      179.14     13.84 o 
 -10   0   6      122.00      108.16      9.58 o 
  -9   0   6      107.59      123.82      9.34 o 
  -8   0   6      238.84      302.73     12.48 o 
  -7   0   6       57.84       47.45      6.61 o 
  -6   0   6       91.80       66.09      8.58 o 
  -5   0   6       17.52        5.75      4.24 o 
  -4   0   6       24.22       34.83      3.83 o 
  -3   0   6      438.53      539.41     12.85 o 
  -2   0   6     1176.56     1264.01     26.72 o 
  -1   0   6       76.88      126.13     10.85 o 
   0   0   6      181.09      182.13      6.33 o 
   1   0   6      790.92      738.93     16.91 o 
   2   0   6      301.34      312.52     10.12 o 
   3   0   6       33.04       55.51      7.50 o 
   4   0   6      214.52      188.45     10.00 o 
   5   0   6        5.61       18.00      6.14 o 
   6   0   6      158.74      168.37     13.18 o 
   7   0   6       31.76       31.35     14.20 o 
   8   0   6        9.78        8.95     15.72 o 
   9   0   6      113.04      104.51     14.69 o 
  10   0   6       13.90       13.01      9.97 o 
  11   0   6       12.73       -3.33     17.18 o 
 -14   1   6        5.80       17.80     16.41 o 
 -13   1   6       12.33       18.02     14.13 o 
 -12   1   6       63.83       65.84     10.14 o 
 -11   1   6       31.13       37.09      7.81 o 
 -10   1   6       49.97       54.57      8.36 o 
  -9   1   6      560.76      524.33     28.42 o 
  -8   1   6      258.73      243.20     11.54 o 
  -7   1   6       96.40       70.71      5.93 o 
  -6   1   6      816.97      828.38     19.56 o 
  -5   1   6       94.77       99.71      5.68 o 
  -4   1   6     2603.37     2765.71     55.71 o 
  -3   1   6     1544.49     1525.58     31.77 o 
  -2   1   6       36.89       38.05      3.87 o 
  -1   1   6     2567.15     2628.91     53.04 o 
   0   1   6      563.38      621.02     14.62 o 
   1   1   6      460.48      479.00     14.88 o 
   2   1   6      655.47      638.01     17.33 o 
   3   1   6     1025.78     1014.92     25.81 o 
   4   1   6        8.61       12.17      5.10 o 
   5   1   6       10.75        3.30      4.93 o 
   6   1   6      290.97      273.13     12.53 o 
   7   1   6      155.29      136.89     12.08 o 
   8   1   6       24.55       17.73      7.13 o 
   9   1   6       26.04       27.95      8.55 o 
  10   1   6       19.35       16.29      8.98 o 
  11   1   6        7.60       -1.66     12.58 o 
 -14   2   6        1.20        6.85     16.29 o 
 -13   2   6        6.25       15.05     11.46 o 
 -12   2   6       11.96        6.00      7.83 o 
 -11   2   6       36.99       32.44      7.93 o 
 -10   2   6        0.56        2.55      6.12 o 
  -9   2   6      332.73      303.14     15.07 o 
  -8   2   6       20.70        3.75      4.54 o 
  -7   2   6      420.16      454.20     13.99 o 
  -6   2   6       76.79       64.75      5.48 o 
  -5   2   6      150.46      150.30      7.31 o 
  -4   2   6     1564.42     1665.28     34.66 o 
  -3   2   6     1345.07     1574.44     32.68 o 
  -2   2   6      217.39      288.96      8.19 o 
  -1   2   6     3399.55     3572.90     70.71 o 
   0   2   6      526.37      463.64     11.54 o 
   1   2   6      342.44      315.91      8.81 o 
   2   2   6      422.25      428.34     12.63 o 
   3   2   6      600.81      674.98     18.55 o 
   4   2   6      401.26      341.27     15.23 o 
   5   2   6       76.06       69.61      7.83 o 
   6   2   6       13.77        5.99      6.03 o 
   7   2   6       58.78       64.07     10.03 o 
   8   2   6       38.02       34.88     12.49 o 
   9   2   6       29.38       50.19     12.15 o 
  10   2   6       57.60       78.24     11.46 o 
 -14   3   6       25.64       32.24     17.95 o 
 -13   3   6        7.13        7.56     11.04 o 
 -12   3   6       14.71        6.11      7.70 o 
 -11   3   6       14.67       -2.03      6.38 o 
 -10   3   6       42.26       34.59      7.52 o 
  -9   3   6      451.86      453.69     13.98 o 
  -8   3   6      170.47      152.52      9.29 o 
  -7   3   6       33.18       42.46      6.26 o 
  -6   3   6      632.10      625.49     18.12 o 
  -5   3   6      137.29      148.63      7.28 o 
  -4   3   6      640.24      704.49     16.55 o 
  -3   3   6      257.04      266.65      8.07 o 
  -2   3   6       84.90       64.34      3.97 o 
  -1   3   6      329.71      349.84     11.22 o 
   0   3   6      233.59      257.83      7.80 o 
   1   3   6       14.06       18.90      3.33 o 
   2   3   6      153.80      161.34      7.56 o 
   3   3   6      110.70      149.80      9.35 o 
   4   3   6      180.71      185.72     11.92 o 
   5   3   6      337.45      355.05     16.44 o 
   6   3   6      532.45      480.91     16.27 o 
   7   3   6       55.05       53.84      9.84 o 
   8   3   6       42.54       31.36     11.45 o 
   9   3   6      143.10      170.96     12.51 o 
  10   3   6        0.08       11.12      8.64 o 
 -13   4   6        4.59        1.99     10.43 o 
 -12   4   6        4.14        4.37      7.48 o 
 -11   4   6       82.14       72.96     10.95 o 
 -10   4   6       82.76       98.80      7.91 o 
  -9   4   6        3.70        1.94      4.97 o 
  -8   4   6      290.72      281.47     10.16 o 
  -7   4   6      442.58      391.50     13.69 o 
  -6   4   6       15.66       25.19      5.22 o 
  -5   4   6      612.90      623.26     15.32 o 
  -4   4   6      551.55      550.12     15.41 o 
  -3   4   6     1725.18     1837.02     37.65 o 
  -2   4   6      226.80      271.99      8.77 o 
  -1   4   6      489.65      508.56     12.44 o 
   0   4   6      880.46      832.83     22.23 o 
   1   4   6      514.75      517.76     17.08 o 
   2   4   6      486.30      493.20     12.48 o 
   3   4   6      439.58      442.48     14.12 o 
   4   4   6      132.14      123.06     25.40 o 
   5   4   6      698.66      689.72     25.73 o 
   6   4   6      109.23       98.34     15.15 o 
   7   4   6        9.34        9.38      6.43 o 
   8   4   6       77.21       88.12      9.76 o 
   9   4   6        3.14        9.39      8.51 o 
  10   4   6       30.78       38.64      9.78 o 
 -13   5   6       11.08       24.52     18.91 o 
 -12   5   6        8.85        4.38     13.36 o 
 -11   5   6      205.83      210.82     12.33 o 
 -10   5   6       72.09       69.26      7.18 o 
  -9   5   6      214.57      196.28      9.06 o 
  -8   5   6      590.94      564.67     15.44 o 
  -7   5   6       51.86       56.70      5.57 o 
  -6   5   6       66.64       86.22      5.96 o 
  -5   5   6      826.36      822.19     21.75 o 
  -4   5   6      331.38      334.55      9.48 o 
  -3   5   6      592.88      547.25     13.03 o 
  -2   5   6      432.97      458.09     11.26 o 
  -1   5   6      452.61      439.13     11.16 o 
   0   5   6      282.46      300.13     10.74 o 
   1   5   6       73.97       74.56      7.17 o 
   2   5   6      124.48      104.55     18.25 o 
   3   5   6      923.44      850.76     24.09 o 
   4   5   6       64.03       62.94      8.66 o 
   5   5   6      253.80      253.16     14.21 o 
   6   5   6      178.90      168.18     12.47 o 
   7   5   6      175.40      168.39     18.99 o 
   8   5   6       49.98       65.12      9.17 o 
   9   5   6       90.05       92.31      9.94 o 
  10   5   6       17.49       29.06     11.43 o 
 -13   6   6       32.17       45.81     20.73 o 
 -12   6   6       40.39       54.63     13.84 o 
 -11   6   6      194.03      207.22     12.63 o 
 -10   6   6      280.25      287.20     14.16 o 
  -9   6   6       14.02       27.42      8.75 o 
  -8   6   6      590.60      575.73     15.81 o 
  -7   6   6      542.89      560.71     14.98 o 
  -6   6   6        9.63        8.19      3.68 o 
  -5   6   6     1151.03     1189.14     25.95 o 
  -4   6   6       27.96       35.25      4.17 o 
  -3   6   6      587.39      619.66     14.44 o 
  -2   6   6      558.58      589.54     13.68 o 
  -1   6   6      420.10      447.84     11.38 o 
   0   6   6      223.58      227.13      9.45 o 
   1   6   6      477.44      498.40     12.93 o 
   2   6   6      509.26      514.54     13.23 o 
   3   6   6      159.33      156.99      8.54 o 
   4   6   6      243.31      224.44     13.95 o 
   5   6   6      384.13      365.77     28.98 o 
   6   6   6      607.35      582.16     24.15 o 
   7   6   6       60.39       83.76     11.43 o 
   8   6   6       96.19      103.25     15.67 o 
   9   6   6       15.28       13.73      8.54 o 
  10   6   6        8.24        6.18      8.87 o 
 -13   7   6       30.81       60.65     23.20 o 
 -12   7   6       31.96       43.26     13.34 o 
 -11   7   6       17.19        0.25      7.36 o 
 -10   7   6       42.17       44.41      8.12 o 
  -9   7   6       54.12       52.69      7.38 o 
  -8   7   6      187.94      176.32     10.64 o 
  -7   7   6      200.69      191.23     13.15 o 
  -6   7   6        9.35       14.64      5.44 o 
  -5   7   6      186.39      196.30      9.60 o 
  -4   7   6      131.59      110.02      7.34 o 
  -3   7   6      545.27      562.77     13.32 o 
  -2   7   6       57.96       66.57      4.24 o 
  -1   7   6       38.40       41.73      4.47 o 
   0   7   6       36.13       41.50      7.53 o 
   1   7   6      214.11      230.13      8.17 o 
   2   7   6      553.15      584.44     16.33 o 
   3   7   6       81.83       80.95      6.93 o 
   4   7   6       25.78       29.99      5.88 o 
   5   7   6      156.73      134.74     17.68 o 
   6   7   6       11.85       29.03      8.86 o 
   7   7   6       35.59       25.03      9.57 o 
   8   7   6       95.70       78.15     14.68 o 
   9   7   6       34.95       63.79     12.28 o 
  10   7   6        6.76       15.74     11.03 o 
 -13   8   6        8.05       49.94     21.56 o 
 -12   8   6        9.51       20.85     14.17 o 
 -11   8   6       11.77       20.91     15.50 o 
 -10   8   6      141.29      117.80     15.13 o 
  -9   8   6       20.38       14.80      8.70 o 
  -8   8   6      651.52      633.40     20.63 o 
  -7   8   6       49.82       39.89      6.80 o 
  -6   8   6      103.54       97.08      8.16 o 
  -5   8   6      588.00      588.16     18.44 o 
  -4   8   6      222.48      189.20      9.30 o 
  -3   8   6       15.48        7.65      4.84 o 
  -2   8   6      370.36      381.50     14.83 o 
  -1   8   6      555.54      516.91     16.37 o 
   0   8   6        3.20        6.12      4.52 o 
   1   8   6      164.31      158.24      7.10 o 
   2   8   6       20.01       19.69      4.37 o 
   3   8   6       48.15       48.33      6.50 o 
   4   8   6       14.63        2.59      6.39 o 
   5   8   6      609.75      636.91     32.02 o 
   6   8   6       57.33       38.17     11.65 o 
   7   8   6       32.46       55.53     22.55 o 
   8   8   6        9.71       16.39      9.74 o 
   9   8   6        4.72       28.60     22.32 o 
  10   8   6        4.61       11.04     16.64 o 
 -12   9   6        3.29        6.51     16.26 o 
 -11   9   6       17.62       12.00     15.70 o 
 -10   9   6       75.99       74.42     13.13 o 
  -9   9   6       27.04       25.31     14.09 o 
  -8   9   6      180.49      191.80     11.32 o 
  -7   9   6      117.36      110.81      8.94 o 
  -6   9   6        5.46        7.07      5.34 o 
  -5   9   6      490.54      449.96     15.65 o 
  -4   9   6      524.78      516.60     16.53 o 
  -3   9   6       57.28       39.70      5.63 o 
  -2   9   6      267.10      261.02     13.26 o 
  -1   9   6       31.38       34.57      9.56 o 
   0   9   6      538.84      621.56     16.04 o 
   1   9   6      166.70      180.23     11.42 o 
   2   9   6      232.48      250.52     11.10 o 
   3   9   6       26.28       34.52      6.20 o 
   4   9   6       67.56       74.22      7.37 o 
   5   9   6      109.72      112.26     29.15 o 
   6   9   6        6.46       19.43     11.78 o 
   7   9   6       99.23       91.52     12.50 o 
   8   9   6       36.48       44.73     11.52 o 
   9   9   6       26.69       14.08     10.78 o 
  10   9   6       17.69       25.20     29.98 o 
 -12  10   6       19.90       18.53     11.70 o 
 -11  10   6       85.22       82.56     14.13 o 
 -10  10   6       99.52      118.52     11.03 o 
  -9  10   6       26.32       32.63      7.88 o 
  -8  10   6       48.94       47.72      7.87 o 
  -7  10   6       83.11       69.07      7.53 o 
  -6  10   6        4.16       14.82     11.95 o 
  -5  10   6      238.53      229.84     10.97 o 
  -4  10   6       74.45       90.90      9.61 o 
  -3  10   6      120.13      109.20      9.76 o 
  -2  10   6      253.39      216.02     12.10 o 
  -1  10   6      133.26      144.02      9.50 o 
   0  10   6      235.75      227.70      8.97 o 
   1  10   6      131.34      116.61      9.38 o 
   2  10   6       70.26       81.06      7.76 o 
   3  10   6      114.62      122.31      8.92 o 
   4  10   6       34.44       43.05      8.10 o 
   5  10   6        5.13       -0.38      7.69 o 
   6  10   6      115.58       88.98     11.39 o 
   7  10   6       18.28       31.74     11.37 o 
   9  10   6        5.44       11.01     14.13 o 
 -12  11   6       40.58       29.90     31.99 o 
 -11  11   6        5.06       37.67     12.25 o 
 -10  11   6       12.75        1.94      7.24 o 
  -9  11   6       30.82       33.45      8.06 o 
  -8  11   6       25.39       36.42      7.85 o 
  -7  11   6      159.52      162.32     10.38 o 
  -6  11   6      165.04      146.48      9.91 o 
  -5  11   6      153.12      167.11     13.90 o 
  -4  11   6      727.26      627.51     33.72 o 
  -3  11   6      164.93      169.50     17.32 o 
  -2  11   6       12.13       -2.12      5.81 o 
  -1  11   6      544.07      515.55     17.31 o 
   0  11   6       87.38       97.19      6.84 o 
   1  11   6       78.83       73.42      7.82 o 
   2  11   6        1.42        8.44      5.76 o 
   3  11   6       74.48       72.81      8.03 o 
   4  11   6       37.06       47.96      7.53 o 
   5  11   6       27.58       31.96      8.31 o 
   6  11   6       50.80       34.45      9.78 o 
   7  11   6       13.96       12.54     17.63 o 
   8  11   6       22.07       14.49     13.57 o 
   9  11   6       12.41       18.43     12.26 o 
 -12  12   6        5.70       36.67     13.97 o 
 -11  12   6       31.59       35.86     13.62 o 
 -10  12   6       13.42       16.75      7.44 o 
  -9  12   6       18.52        9.53      8.44 o 
  -8  12   6       16.40       12.84      6.87 o 
  -7  12   6       33.06       22.35      9.13 o 
  -6  12   6       71.46       67.88     10.26 o 
  -5  12   6      163.93      176.99     12.70 o 
  -4  12   6        4.52       -5.14      7.19 o 
  -3  12   6       13.57        9.28      7.08 o 
  -2  12   6       97.85       96.97     10.78 o 
  -1  12   6     1067.65     1143.26     31.82 o 
   0  12   6      170.31      156.80      9.73 o 
   1  12   6        8.02       10.56      5.85 o 
   2  12   6      261.86      255.67     11.90 o 
   3  12   6      131.16      103.66     16.71 o 
   4  12   6      433.14      436.12     16.29 o 
   5  12   6       99.26       76.70     11.50 o 
   6  12   6       21.60       30.41     10.29 o 
   7  12   6        2.98       11.45      9.74 o 
   8  12   6       31.62       31.32     11.90 o 
 -11  13   6       19.63       10.40     11.77 o 
 -10  13   6       28.24       38.05      8.75 o 
  -9  13   6       41.50       42.02     11.41 o 
  -8  13   6       42.41       43.33     18.51 o 
  -7  13   6       67.97       46.52      9.61 o 
  -6  13   6       47.42       61.59      9.94 o 
  -5  13   6        8.90       19.34      7.77 o 
  -4  13   6       23.78        3.77      7.35 o 
  -3  13   6      569.79      580.68     23.51 o 
  -2  13   6      272.03      268.86     15.99 o 
  -1  13   6       82.33       93.73     10.91 o 
   0  13   6      422.83      421.70     15.87 o 
   1  13   6       85.15       85.39      7.72 o 
   2  13   6      251.99      262.91     12.55 o 
   3  13   6        1.15       -0.98      6.15 o 
   4  13   6       17.23       43.43      8.41 o 
   5  13   6       15.31        8.73     12.31 o 
   6  13   6       41.30       45.39     25.08 o 
   7  13   6       10.12       11.17     13.91 o 
   8  13   6        0.06        9.04     14.87 o 
 -10  14   6       44.64       36.31     17.95 o 
  -9  14   6       18.51       30.12     10.64 o 
  -8  14   6       23.19       24.71      9.85 o 
  -7  14   6       13.64       28.18      9.24 o 
  -6  14   6      238.79      234.76     15.55 o 
  -5  14   6        5.60       -1.14      9.62 o 
  -4  14   6      181.37      184.16     13.51 o 
  -3  14   6       57.21       51.28      9.49 o 
  -2  14   6      259.79      266.65     13.10 o 
  -1  14   6       13.49       20.31      6.95 o 
   0  14   6      243.98      244.47     12.43 o 
   1  14   6       41.52       57.90      6.50 o 
   2  14   6       39.01       26.38     12.00 o 
   3  14   6      174.03      161.55     14.52 o 
   4  14   6       18.88        0.30      5.97 o 
   5  14   6       22.76       29.76     14.56 o 
   6  14   6       50.53       28.89     10.76 o 
   7  14   6        7.36       30.28     11.53 o 
   8  14   6       11.01        2.44     13.48 o 
 -10  15   6       11.85       24.31     17.83 o 
  -9  15   6       13.67        5.14     13.40 o 
  -8  15   6       15.71       16.57      8.94 o 
  -7  15   6        6.00       15.87      8.77 o 
  -6  15   6       56.90       61.89     10.83 o 
  -5  15   6       70.69       56.41     12.02 o 
  -4  15   6       38.53       26.62      9.01 o 
  -3  15   6      211.89      166.19     10.71 o 
  -2  15   6       68.44       77.38      8.66 o 
  -1  15   6       59.72       46.07      8.80 o 
   0  15   6      192.17      175.33     10.73 o 
   1  15   6       17.77       18.40      6.66 o 
   2  15   6       67.47       71.55      8.53 o 
   3  15   6        7.84       -6.11     12.06 o 
   4  15   6       10.84       -1.30      9.25 o 
   5  15   6       59.80       58.11      9.05 o 
   6  15   6        3.25       -3.44      8.46 o 
   7  15   6        7.21       -4.80     10.21 o 
 -10  16   6       13.22        2.87     17.83 o 
  -9  16   6       27.94       35.39     11.70 o 
  -8  16   6       19.50       16.64      9.34 o 
  -7  16   6       37.68       37.81     11.35 o 
  -6  16   6       29.08       44.27     10.54 o 
  -5  16   6      211.81      228.69     15.72 o 
  -4  16   6      110.42      133.56     18.54 o 
  -3  16   6        1.44        7.13     12.85 o 
  -2  16   6      184.65      176.31     11.24 o 
  -1  16   6      194.24      214.02     12.77 o 
   0  16   6        1.15       17.37     12.80 o 
   1  16   6       75.40       76.05     10.53 o 
   2  16   6       30.78       34.05      7.56 o 
   3  16   6        7.43       21.80      7.77 o 
   4  16   6       20.87       13.68     20.04 o 
   5  16   6       25.73       13.11     12.31 o 
   6  16   6       15.59       21.80     11.09 o 
   7  16   6        3.94        1.51     14.93 o 
  -9  17   6       20.91       26.25     14.78 o 
  -8  17   6       54.85       60.92     13.16 o 
  -7  17   6        9.80       13.56     10.13 o 
  -6  17   6      131.09      126.03     14.53 o 
  -5  17   6       12.35        4.44     11.35 o 
  -4  17   6      107.51      126.38     10.70 o 
  -3  17   6       16.72        8.43      7.13 o 
  -2  17   6       76.35       95.50      9.86 o 
  -1  17   6       43.80       33.55      8.40 o 
   0  17   6       20.44       37.06      7.71 o 
   1  17   6       21.94       25.26      9.31 o 
   2  17   6       37.87       37.55      7.90 o 
   3  17   6       35.99       32.42     14.69 o 
   4  17   6       45.57       57.22      9.26 o 
   5  17   6       11.78       62.53     31.80 o 
   6  17   6       11.35       12.47     26.08 o 
  -9  18   6       25.53       29.43     15.27 o 
  -8  18   6        7.09       16.90     21.42 o 
  -7  18   6       32.76       30.09     11.08 o 
  -6  18   6       19.10       32.63     10.28 o 
  -5  18   6       60.92       83.05     14.64 o 
  -4  18   6       34.31       43.94      9.11 o 
  -3  18   6       10.18       16.58      7.68 o 
  -2  18   6      115.24      141.85     11.32 o 
  -1  18   6       53.83       53.02      8.86 o 
   0  18   6       30.80       38.18      8.27 o 
   1  18   6       19.49       25.84     10.37 o 
   2  18   6       12.71       23.06     10.22 o 
   3  18   6       11.74       39.16     23.26 o 
   4  18   6       10.07       14.04      8.38 o 
   5  18   6       18.79       27.80      9.91 o 
  -8  19   6        7.51       -5.71     14.41 o 
  -7  19   6        9.39        9.97     11.00 o 
  -6  19   6       31.24       10.62      9.52 o 
  -5  19   6       46.72       49.78      9.15 o 
  -4  19   6        6.82        5.62      9.34 o 
  -3  19   6        6.88       25.32     11.15 o 
  -2  19   6       21.44        3.59      6.85 o 
  -1  19   6        8.51       -0.37     13.05 o 
   0  19   6       14.89       34.07      8.85 o 
   1  19   6        4.17       12.40      9.55 o 
   2  19   6        3.81       -6.29     13.20 o 
   3  19   6        1.49       21.84     16.26 o 
   4  19   6        1.40        0.05      8.06 o 
  -7  20   6        6.27        4.90     15.02 o 
  -6  20   6        6.59       16.77     11.39 o 
  -5  20   6       47.40       48.20     12.67 o 
  -4  20   6        7.23       10.68      8.40 o 
  -3  20   6       40.62       40.01      9.09 o 
  -2  20   6       12.66       10.96      9.09 o 
  -1  20   6       64.50       55.39      9.46 o 
   0  20   6       19.35       30.70     12.81 o 
   1  20   6       39.86       56.50     13.37 o 
   2  20   6        2.44       25.05     17.74 o 
   3  20   6        0.85       62.16     16.75 o 
   4  20   6       10.05       47.25     15.50 o 
  -6  21   6       56.50       49.67     17.43 o 
  -5  21   6        9.33       25.86     12.10 o 
  -4  21   6       35.62       57.84     22.38 o 
  -3  21   6        6.00        5.61     11.72 o 
  -2  21   6       42.08       50.99     14.93 o 
  -1  21   6       15.44       11.23     11.08 o 
   0  21   6       12.07       45.23     13.35 o 
   1  21   6       11.16       19.02     25.11 o 
   2  21   6        9.37       27.76     11.44 o 
   3  21   6        0.36       -5.74     17.21 o 
  -4  22   6        3.74        6.14     16.72 o 
  -3  22   6        4.54       13.19     19.22 o 
  -2  22   6       19.27       29.47     27.10 o 
  -1  22   6       16.84       44.02     19.74 o 
   0  22   6       16.95        7.03     16.13 o 
   1  22   6       16.85       94.61     24.59 o 
  -1 -22   7       14.32       10.58     22.98 o 
  -5 -21   7       12.44       18.02     20.91 o 
  -4 -21   7        1.99        9.84     17.74 o 
  -3 -21   7        9.48        1.05     16.66 o 
  -2 -21   7       38.38       49.10     13.54 o 
  -1 -21   7       27.41       40.87     13.45 o 
   0 -21   7        1.70       14.28     13.55 o 
   1 -21   7       11.47        9.38     19.16 o 
  -6 -20   7       15.20       21.82     10.58 o 
  -5 -20   7        0.09        1.51     18.69 o 
  -4 -20   7        0.16        1.70     12.15 o 
  -3 -20   7        3.21       -5.76     11.27 o 
  -2 -20   7       10.84        1.63     11.70 o 
  -1 -20   7       29.56       39.88     12.96 o 
   0 -20   7       32.08       49.66     12.94 o 
   1 -20   7        0.92        7.47     17.27 o 
   2 -20   7       11.70       35.58     14.48 o 
  -8 -19   7        4.07       57.07     23.60 o 
  -7 -19   7        8.07       33.97     11.39 o 
  -6 -19   7        5.79       -2.41     19.77 o 
  -5 -19   7       16.18       26.13     12.59 o 
  -3 -19   7       32.61       17.60     12.17 o 
  -2 -19   7       34.42       43.91     10.67 o 
  -1 -19   7        2.70        0.00      8.56 o 
   0 -19   7        1.63       38.25     17.71 o 
   1 -19   7        5.59       20.85     13.00 o 
   2 -19   7        2.15       22.81     11.15 o 
   3 -19   7       31.07       56.62     22.17 o 
  -8 -18   7       20.89       24.23     13.68 o 
  -7 -18   7       16.25       13.47     11.17 o 
  -6 -18   7        5.49        1.67      9.49 o 
  -5 -18   7        0.58       -5.78      9.64 o 
  -4 -18   7        2.08        4.92      7.72 o 
  -3 -18   7       10.21        8.97     11.40 o 
  -2 -18   7        4.78       -2.37      7.87 o 
  -1 -18   7        8.75        2.54      7.85 o 
   0 -18   7       17.15       48.90     30.18 o 
   1 -18   7       13.26        7.53      8.64 o 
   2 -18   7        0.29       14.09     11.88 o 
   3 -18   7       11.29       48.19     22.98 o 
   4 -18   7        6.46       13.37     14.02 o 
  -9 -17   7       41.57       45.10     14.85 o 
  -8 -17   7        5.50        7.37     17.07 o 
  -7 -17   7       68.45       64.34     12.78 o 
  -6 -17   7       41.69       43.72      9.99 o 
  -5 -17   7       30.26       33.18     11.94 o 
  -4 -17   7       87.07       98.38     10.67 o 
  -3 -17   7       94.78      103.26     14.05 o 
  -2 -17   7       63.67       66.55      9.56 o 
  -1 -17   7        7.79       18.71     21.39 o 
   0 -17   7       42.81       38.38     19.23 o 
   1 -17   7       18.52       23.91      9.40 o 
   2 -17   7        6.46        1.48     10.23 o 
   3 -17   7        9.43       26.96     16.66 o 
   4 -17   7       13.41       23.72     14.34 o 
   5 -17   7        4.97       66.82     22.67 o 
  -9 -16   7        5.60       25.42     18.42 o 
  -8 -16   7        0.32       27.42     12.49 o 
  -7 -16   7       26.92       26.58      9.97 o 
  -6 -16   7       34.68       47.68     15.98 o 
  -5 -16   7       20.72       19.99      9.08 o 
  -4 -16   7        2.24        8.36     10.23 o 
  -3 -16   7       30.24       15.01     10.02 o 
  -2 -16   7       26.66       23.89      8.39 o 
  -1 -16   7       30.03       30.00      8.57 o 
   0 -16   7        0.90       -3.52      8.47 o 
   1 -16   7        5.86        7.10     13.45 o 
   2 -16   7        0.44       10.17     10.52 o 
   3 -16   7        8.60       10.61     11.69 o 
   4 -16   7       11.71        3.59     12.17 o 
   5 -16   7        7.46        6.42     18.66 o 
   6 -16   7       15.41       19.74     20.70 o 
 -10 -15   7        9.48        9.05     12.55 o 
  -9 -15   7       14.21       12.51     11.83 o 
  -8 -15   7       10.31       36.89     18.48 o 
  -7 -15   7        8.45       37.54     16.60 o 
  -6 -15   7        3.03       24.45     10.66 o 
  -5 -15   7       58.38       70.74     11.13 o 
  -4 -15   7      194.81      176.63     11.78 o 
  -3 -15   7        1.07       15.23      6.94 o 
  -2 -15   7       27.45       19.90      7.24 o 
  -1 -15   7       11.48       14.04      9.11 o 
   0 -15   7       14.39       12.87      7.56 o 
   1 -15   7       58.00       64.24      9.51 o 
   2 -15   7       84.98       99.37     18.32 o 
   3 -15   7       27.70       31.83     11.78 o 
   4 -15   7       30.43       49.43     13.11 o 
   5 -15   7        9.04       22.89     18.57 o 
   6 -15   7        4.74       45.39     24.83 o 
   7 -15   7        0.57       -2.47     18.66 o 
 -10 -14   7       14.29       10.89     12.05 o 
  -9 -14   7       49.45       46.13     12.70 o 
  -8 -14   7       28.32       24.51     13.08 o 
  -7 -14   7       30.54       43.89      9.45 o 
  -6 -14   7      146.09      155.78     11.45 o 
  -5 -14   7      412.76      422.45     24.25 o 
  -4 -14   7      399.64      416.93     21.30 o 
  -3 -14   7      277.09      254.14     12.76 o 
  -2 -14   7        5.61        7.19      6.71 o 
  -1 -14   7       83.22       94.36      9.98 o 
   0 -14   7      156.31      169.04     11.04 o 
   1 -14   7      163.99      153.74     11.20 o 
   2 -14   7       82.50       82.81     15.61 o 
   3 -14   7      217.73      203.05     17.20 o 
   4 -14   7       27.26       16.63     15.45 o 
   5 -14   7       15.62       48.26     13.56 o 
   6 -14   7        5.52       -2.81     11.60 o 
   7 -14   7       21.02       22.46     14.81 o 
 -11 -13   7        8.81       11.35     19.16 o 
 -10 -13   7       14.18       30.17     16.94 o 
  -9 -13   7        0.35       22.52     16.78 o 
  -8 -13   7        7.39        5.58     14.04 o 
  -7 -13   7       47.42       46.36     10.09 o 
  -6 -13   7       29.39       47.35      9.01 o 
  -5 -13   7      205.04      192.44     11.73 o 
  -4 -13   7      294.81      301.12     14.08 o 
  -3 -13   7      179.28      152.05     10.76 o 
  -2 -13   7      182.21      198.07     21.04 o 
  -1 -13   7       26.46       28.98      7.40 o 
   0 -13   7       37.78       38.42     14.31 o 
   1 -13   7      111.06      161.55     20.90 o 
   2 -13   7      248.28      231.12     20.58 o 
   3 -13   7       31.00       57.31     26.08 o 
   4 -13   7       73.17       93.35     14.95 o 
   5 -13   7       25.54       15.83     16.98 o 
   6 -13   7        5.33       17.15     15.12 o 
   7 -13   7        1.22        8.64     12.64 o 
 -12 -12   7       10.48       28.94     21.59 o 
 -11 -12   7        1.98        1.21     10.70 o 
 -10 -12   7      127.79      147.88     18.40 o 
  -9 -12   7       45.68       64.64     12.82 o 
  -8 -12   7       16.18        5.21      8.65 o 
  -7 -12   7       39.60       28.76     13.56 o 
  -6 -12   7       89.88      111.24      9.71 o 
  -5 -12   7      311.01      289.07     13.62 o 
  -4 -12   7      328.47      305.31     13.61 o 
  -3 -12   7      229.22      213.90      9.96 o 
  -2 -12   7       48.70       32.41      6.45 o 
  -1 -12   7      115.66       85.62      8.80 o 
   0 -12   7       65.68       58.46      8.80 o 
   1 -12   7       26.16        6.92     13.08 o 
   2 -12   7       63.13       54.16     11.11 o 
   3 -12   7       55.43       84.51     13.30 o 
   4 -12   7      127.15      109.14     14.88 o 
   5 -12   7       24.34       19.24     11.30 o 
   6 -12   7       28.19       26.21     13.26 o 
   7 -12   7       20.84       27.57     13.64 o 
   8 -12   7       24.24        3.70     18.60 o 
 -12 -11   7       24.61       40.04     20.76 o 
 -11 -11   7        0.81       11.68     10.78 o 
 -10 -11   7       24.99       39.66     12.56 o 
  -9 -11   7        4.98       19.68     11.08 o 
  -8 -11   7      129.85      117.25     12.89 o 
  -7 -11   7      209.01      210.68     15.24 o 
  -6 -11   7        3.73        1.81      6.19 o 
  -5 -11   7       16.22       16.59      6.44 o 
  -4 -11   7       98.58      109.01     14.29 o 
  -3 -11   7      103.72      108.89      7.85 o 
  -2 -11   7      123.42      141.75      8.50 o 
  -1 -11   7       81.23       90.90      8.47 o 
   0 -11   7      487.59      524.76     22.55 o 
   1 -11   7       93.31      106.79     12.36 o 
   2 -11   7       75.85       51.62     10.65 o 
   3 -11   7      235.91      233.38     16.72 o 
   4 -11   7      265.55      227.83     16.64 o 
   5 -11   7       30.17       44.47     12.14 o 
   6 -11   7        0.87        0.05     10.29 o 
   7 -11   7        0.94        4.04     17.06 o 
   8 -11   7       30.43       30.89     15.33 o 
 -12 -10   7        3.01        6.77     11.64 o 
 -11 -10   7        1.89        2.56     13.82 o 
 -10 -10   7      155.51      171.58     16.22 o 
  -9 -10   7       76.34       85.06     12.85 o 
  -8 -10   7       22.20       23.65     10.05 o 
  -7 -10   7       26.69       22.28      9.80 o 
  -6 -10   7      311.38      311.65     13.46 o 
  -5 -10   7       64.71       65.07      8.04 o 
  -4 -10   7       62.57       66.46     12.63 o 
  -3 -10   7      351.97      367.83     14.06 o 
  -2 -10   7      233.07      243.74      9.89 o 
  -1 -10   7      103.89       93.02      7.77 o 
   0 -10   7       25.58       26.24      8.14 o 
   1 -10   7      335.72      344.77     19.42 o 
   2 -10   7      113.61      100.52     11.29 o 
   3 -10   7      476.34      486.45     27.67 o 
   4 -10   7      206.81      229.50     17.36 o 
   5 -10   7       62.25       64.48     13.31 o 
   6 -10   7       60.44       79.91     14.75 o 
   7 -10   7       33.55       34.40     26.07 o 
   8 -10   7       41.34       45.05     15.61 o 
   9 -10   7        1.07        7.80     19.62 o 
 -12  -9   7        2.72        5.76     11.05 o 
 -11  -9   7      102.91      126.30     47.32 o 
 -10  -9   7       12.17       11.65      9.46 o 
  -9  -9   7        3.72       -4.87      8.64 o 
  -8  -9   7       54.46       58.83     11.20 o 
  -7  -9   7       91.63       89.85     15.99 o 
  -6  -9   7      177.50      161.78      9.92 o 
  -5  -9   7      120.45      138.93     12.21 o 
  -4  -9   7      127.19      117.19     10.19 o 
  -3  -9   7       55.60       78.35     13.92 o 
  -2  -9   7      269.61      246.88      9.44 o 
  -1  -9   7      512.95      526.84     17.01 o 
   0  -9   7      395.51      376.50     17.45 o 
   1  -9   7       17.16       27.83      9.05 o 
   2  -9   7       75.39       90.31     11.79 o 
   3  -9   7      351.96      316.44     26.04 o 
   4  -9   7      122.85       93.99     12.54 o 
   5  -9   7       16.01       14.73     10.41 o 
   6  -9   7        4.63       -7.00      9.69 o 
   7  -9   7       26.36       37.92     10.00 o 
   8  -9   7        6.21       25.63     19.09 o 
   9  -9   7        6.86        3.79     12.77 o 
 -13  -8   7        0.79        5.00     19.77 o 
 -12  -8   7        4.89       -3.76     11.23 o 
 -11  -8   7       43.29       46.95     19.19 o 
 -10  -8   7       64.87       64.14     12.47 o 
  -9  -8   7       38.62       56.28     11.46 o 
  -8  -8   7       92.31       93.45     11.95 o 
  -7  -8   7       76.32       80.40     11.45 o 
  -6  -8   7      105.58      110.84      9.06 o 
  -5  -8   7      459.68      463.54     15.79 o 
  -4  -8   7      130.73      121.20      7.56 o 
  -3  -8   7       59.67       52.78      6.06 o 
  -2  -8   7      652.86      647.67     16.86 o 
  -1  -8   7      171.28      145.56     19.31 o 
   0  -8   7     1059.08     1067.34     36.42 o 
   1  -8   7       70.08       44.08     23.92 o 
   2  -8   7      583.68      596.10     24.64 o 
   3  -8   7       23.85       17.42      6.42 o 
   4  -8   7       68.17       65.77      8.67 o 
   5  -8   7      188.49      188.09     15.30 o 
   6  -8   7       24.33       38.07     10.16 o 
   7  -8   7       31.41       49.79      9.46 o 
   8  -8   7        1.68        3.81     10.80 o 
   9  -8   7       14.57       14.47      9.95 o 
 -13  -7   7       11.00        9.85     12.81 o 
 -12  -7   7       69.50       98.84     15.40 o 
 -11  -7   7       65.75       81.52     12.27 o 
 -10  -7   7        7.71       -3.77      8.66 o 
  -9  -7   7      107.70       90.67     13.06 o 
  -8  -7   7       39.81       43.52     10.41 o 
  -7  -7   7       26.93       20.48      8.27 o 
  -6  -7   7      677.60      705.39     21.22 o 
  -5  -7   7      145.10      137.59      8.59 o 
  -4  -7   7       69.99       58.64      5.63 o 
  -3  -7   7      322.47      313.63     11.97 o 
  -2  -7   7      272.56      250.20     10.46 o 
  -1  -7   7     1217.06     1164.25     26.64 o 
   0  -7   7      236.87      229.96      9.46 o 
   1  -7   7        9.26       13.52      9.14 o 
   2  -7   7       87.76       88.96      7.55 o 
   3  -7   7       41.03       31.94      7.81 o 
   4  -7   7      766.02      713.42     21.86 o 
   5  -7   7        6.93       16.21      6.74 o 
   6  -7   7       51.96       39.57      9.44 o 
   7  -7   7       12.47        7.47      7.95 o 
   8  -7   7       31.41       30.33      9.93 o 
   9  -7   7       21.76       16.26      9.62 o 
 -13  -6   7       60.86       78.11     15.44 o 
 -12  -6   7        4.72       17.55     15.86 o 
 -11  -6   7        6.57        2.25      7.99 o 
 -10  -6   7       45.93       29.26     10.66 o 
  -9  -6   7       47.36       33.69      9.42 o 
  -8  -6   7      110.23      108.92     14.24 o 
  -7  -6   7       69.18       69.81     10.24 o 
  -6  -6   7      236.50      240.24     18.99 o 
  -5  -6   7      229.68      225.17     10.17 o 
  -4  -6   7      283.34      297.85      9.57 o 
  -3  -6   7       42.89       38.39      9.35 o 
  -2  -6   7       40.42       40.32      4.96 o 
  -1  -6   7      203.73      191.75      6.53 o 
   0  -6   7      220.14      230.01      9.31 o 
   1  -6   7       61.08       45.00      9.81 o 
   2  -6   7      122.68      120.10      7.72 o 
   3  -6   7      240.50      233.22     10.15 o 
   4  -6   7      238.83      242.19     10.95 o 
   5  -6   7      397.67      410.01     15.95 o 
   6  -6   7       29.57       32.80      8.65 o 
   7  -6   7       54.38       49.74      9.00 o 
   8  -6   7       58.16       56.70     10.96 o 
   9  -6   7       21.49       30.54     14.81 o 
 -13  -5   7       28.55       40.46     14.47 o 
 -12  -5   7       17.40       28.77     11.21 o 
 -11  -5   7        8.42       29.13     11.34 o 
 -10  -5   7       29.62       40.24     14.73 o 
  -9  -5   7      203.53      212.37     20.10 o 
  -8  -5   7      327.52      330.65     17.41 o 
  -7  -5   7      256.88      237.79     14.38 o 
  -6  -5   7      242.67      229.43     18.42 o 
  -5  -5   7      253.84      238.24     10.08 o 
  -4  -5   7      472.18      437.22     13.30 o 
  -3  -5   7       80.25      106.44      5.95 o 
  -2  -5   7      613.63      684.90     16.93 o 
  -1  -5   7      145.26      138.42      5.87 o 
   0  -5   7      818.60      791.66     17.27 o 
   1  -5   7       52.61       50.37      9.29 o 
   2  -5   7      440.98      448.33     13.62 o 
   3  -5   7       32.72       38.42      6.26 o 
   4  -5   7      130.80      132.50     10.14 o 
   5  -5   7      105.03       90.21      8.69 o 
   6  -5   7      253.33      231.98     12.02 o 
   7  -5   7      148.74      132.11     10.07 o 
   8  -5   7       22.81       28.63     11.62 o 
   9  -5   7       20.30       18.58     21.44 o 
  10  -5   7       14.28       -7.84     14.41 o 
 -13  -4   7        7.75       26.97     11.89 o 
 -12  -4   7       79.83      109.55     15.50 o 
 -11  -4   7       16.23       11.11      8.47 o 
 -10  -4   7      162.97      154.47     11.09 o 
  -9  -4   7      127.15      107.37     11.84 o 
  -8  -4   7      125.28      129.55     12.28 o 
  -7  -4   7      392.12      435.54     25.73 o 
  -6  -4   7      509.70      540.89     21.12 o 
  -5  -4   7      248.19      290.62     11.11 o 
  -4  -4   7      691.31      574.91     14.35 o 
  -3  -4   7      897.78     1027.19     23.14 o 
  -2  -4   7      248.46      240.13      7.69 o 
  -1  -4   7       64.54       75.37      4.73 o 
   0  -4   7      477.80      530.33     12.64 o 
   1  -4   7        6.04        8.75      4.57 o 
   2  -4   7       38.78       41.67      4.65 o 
   3  -4   7      158.89      165.13     10.74 o 
   4  -4   7      469.91      492.57     15.43 o 
   5  -4   7      522.40      521.37     19.54 o 
   6  -4   7       89.40       83.48      8.36 o 
   7  -4   7       25.05       26.48     12.48 o 
   8  -4   7        0.30        6.58      8.66 o 
   9  -4   7        3.26       -6.66     12.37 o 
  10  -4   7        4.74       10.99     12.50 o 
 -13  -3   7       56.21       48.85     21.64 o 
 -12  -3   7        4.72       13.38     10.50 o 
 -11  -3   7       26.36       21.02     10.27 o 
 -10  -3   7       50.52       52.85      8.40 o 
  -9  -3   7       62.41       56.14      8.48 o 
  -8  -3   7       78.98       72.95     14.59 o 
  -7  -3   7      101.91      108.93     17.86 o 
  -6  -3   7       35.69       18.74      7.53 o 
  -5  -3   7       47.99       45.17      5.64 o 
  -4  -3   7     1223.85     1315.50     28.49 o 
  -3  -3   7       41.28       44.94      6.62 o 
  -2  -3   7      328.71      323.30     10.46 o 
  -1  -3   7       97.92       70.58      5.80 o 
   0  -3   7      136.30      128.22      5.65 o 
   1  -3   7      151.21      172.84      6.89 o 
   2  -3   7       12.04       19.24      5.43 o 
   3  -3   7      462.52      403.40     11.45 o 
   4  -3   7       16.11       10.33      4.50 o 
   5  -3   7       52.84       61.89     11.46 o 
   6  -3   7        5.82        1.96      6.25 o 
   7  -3   7       23.34       25.57      8.62 o 
   8  -3   7       31.73       48.41     14.82 o 
   9  -3   7       13.24        3.88     13.27 o 
  10  -3   7        1.79        0.99     12.35 o 
 -13  -2   7        6.21       -0.36     11.58 o 
 -12  -2   7       61.79       88.18     11.02 o 
 -11  -2   7       92.51       92.35     10.55 o 
 -10  -2   7      121.90      122.27     11.70 o 
  -9  -2   7      180.67      205.15     11.62 o 
  -8  -2   7      480.70      433.90     16.11 o 
  -7  -2   7      422.00      489.95     24.26 o 
  -6  -2   7      715.40      673.44     24.28 o 
  -5  -2   7      139.17      132.66      7.19 o 
  -4  -2   7      327.14      364.73      9.31 o 
  -3  -2   7     1047.05     1062.72     21.89 o 
  -2  -2   7     3192.50     3300.51     62.67 o 
  -1  -2   7       56.32       50.12      5.76 o 
   0  -2   7      783.48      781.46     17.24 o 
   1  -2   7      477.67      537.37     13.03 o 
   2  -2   7      277.92      273.46      9.02 o 
   3  -2   7      660.16      654.77     17.25 o 
   4  -2   7      205.35      177.60      9.19 o 
   5  -2   7      690.64      612.45     16.12 o 
   6  -2   7       82.71       80.51      8.07 o 
   7  -2   7        9.93        5.15      8.96 o 
   8  -2   7       19.38       32.94     13.62 o 
   9  -2   7       22.70       28.33     11.80 o 
  10  -2   7        3.12       13.73     17.12 o 
 -14  -1   7        4.76       -1.20     16.29 o 
 -13  -1   7       10.06       28.44     20.33 o 
 -12  -1   7        9.50        7.80      7.62 o 
 -11  -1   7       61.68       46.20      8.72 o 
 -10  -1   7      107.80      112.10      9.68 o 
  -9  -1   7      139.04      146.26     10.66 o 
  -8  -1   7      898.76      911.82     26.01 o 
  -7  -1   7       12.18       12.18      8.88 o 
  -6  -1   7       67.76       67.77      8.85 o 
  -5  -1   7      804.82      836.85     22.10 o 
  -4  -1   7      183.67      201.71      7.37 o 
  -3  -1   7     1204.81     1294.61     23.57 o 
  -2  -1   7      379.21      377.33      8.78 o 
  -1  -1   7      835.88      873.80     16.80 o 
   0  -1   7      419.59      461.69     10.34 o 
   1  -1   7     1186.40     1239.48     23.12 o 
   2  -1   7      130.61      141.55      5.65 o 
   3  -1   7      206.42      201.13      8.21 o 
   4  -1   7       10.41       10.76      7.67 o 
   5  -1   7       65.07       64.71      7.25 o 
   6  -1   7       75.28      102.73      9.35 o 
   7  -1   7       49.92       53.53      8.01 o 
   8  -1   7        4.57        7.72     13.57 o 
   9  -1   7       17.55       18.14     10.94 o 
  10  -1   7       47.76       78.51     23.81 o 
 -13   0   7        1.58       10.46     17.80 o 
 -12   0   7       11.21        7.45      9.82 o 
 -11   0   7        0.00        7.87      7.72 o 
 -10   0   7        3.72       19.44      9.50 o 
  -9   0   7     1165.66     1164.00     32.01 o 
  -8   0   7      477.29      460.74     16.05 o 
  -7   0   7       44.11       39.17      8.69 o 
  -6   0   7     1132.76     1144.22     29.84 o 
  -5   0   7        2.45       -1.00      5.95 o 
  -4   0   7      696.36      696.76     18.74 o 
  -3   0   7      294.43      312.61      9.26 o 
  -2   0   7       17.53       17.31      3.52 o 
  -1   0   7        8.84        5.78      3.03 o 
   0   0   7       40.24       39.39      4.09 o 
   1   0   7       28.84       24.64      4.25 o 
   2   0   7      153.29      160.03      6.06 o 
   3   0   7       53.21       47.02      6.14 o 
   4   0   7       64.21       96.77      7.69 o 
   5   0   7       64.09       46.17     12.22 o 
   6   0   7       21.30       10.34      6.18 o 
   7   0   7        0.01        7.55      7.14 o 
   8   0   7        2.07       20.35      9.34 o 
   9   0   7        2.00        6.02     13.57 o 
  10   0   7        5.73       12.72     11.61 o 
 -13   1   7       10.18       15.10     11.40 o 
 -12   1   7        9.71       14.62      9.89 o 
 -11   1   7       63.01       61.37     12.07 o 
 -10   1   7      106.74       86.22      9.75 o 
  -9   1   7      141.40      160.67     18.24 o 
  -8   1   7      893.47      882.16     25.18 o 
  -7   1   7       14.22       10.53      4.67 o 
  -6   1   7       68.21       63.62      6.15 o 
  -5   1   7      803.32      836.85     22.47 o 
  -4   1   7      191.11      226.39      9.58 o 
  -3   1   7     1217.87     1284.49     27.61 o 
  -2   1   7      383.66      372.33     10.13 o 
  -1   1   7      850.41      883.70     19.87 o 
   0   1   7      423.56      469.21     19.99 o 
   1   1   7     1167.89     1190.32     29.72 o 
   2   1   7      126.61      143.92      7.31 o 
   3   1   7      208.23      212.22      9.87 o 
   4   1   7       10.48       13.11      5.39 o 
   5   1   7       65.06       64.45     11.39 o 
   6   1   7       77.15       89.27      8.62 o 
   7   1   7       51.45       53.22      9.88 o 
   8   1   7        4.58        7.47      8.53 o 
   9   1   7       17.10        8.71      9.65 o 
  10   1   7       47.43       66.10     18.47 o 
 -13   2   7        6.18       11.03     10.83 o 
 -12   2   7       60.53       71.30     10.35 o 
 -11   2   7       91.96      100.67     13.09 o 
 -10   2   7      120.25      102.81      9.67 o 
  -9   2   7      182.71      201.51     11.48 o 
  -8   2   7      484.48      450.22     20.93 o 
  -7   2   7      423.56      483.22     13.87 o 
  -6   2   7      709.11      666.69     16.80 o 
  -5   2   7      137.57      121.54      6.36 o 
  -4   2   7      334.81      367.41     11.84 o 
  -3   2   7     1038.48     1075.91     23.52 o 
  -2   2   7     3167.18     3302.31     65.89 o 
  -1   2   7       56.31       66.81      5.64 o 
   0   2   7      777.51      767.69     17.73 o 
   1   2   7      475.52      519.54     13.12 o 
   2   2   7      277.86      254.65      8.38 o 
   3   2   7      663.48      687.66     24.61 o 
   4   2   7      202.54      180.53     12.08 o 
   5   2   7      685.49      633.43     18.94 o 
   6   2   7       82.71       73.57      8.71 o 
   7   2   7       10.28        8.63      6.56 o 
   8   2   7       19.79       45.76     13.72 o 
   9   2   7       23.21       36.78     15.95 o 
  10   2   7        3.21       -3.70     20.51 o 
 -13   3   7       56.69       89.03     24.99 o 
 -12   3   7        4.97        0.58      9.55 o 
 -11   3   7       28.00       22.33      8.24 o 
 -10   3   7       49.63       46.71      8.16 o 
  -9   3   7       63.88       49.18      6.41 o 
  -8   3   7       81.65       61.95      6.35 o 
  -7   3   7      101.57      110.71      7.15 o 
  -6   3   7       35.97       29.40      5.07 o 
  -5   3   7       49.07       44.27      5.01 o 
  -4   3   7     1222.73     1254.08     27.15 o 
  -3   3   7       40.74       49.92      7.52 o 
  -2   3   7      329.82      314.31      9.06 o 
  -1   3   7      104.94       73.84      5.09 o 
   0   3   7      134.79      129.51      6.03 o 
   1   3   7      147.26      165.14      6.93 o 
   2   3   7       13.51       13.11      3.60 o 
   3   3   7      463.31      387.59     17.16 o 
   4   3   7       18.70       27.78      7.69 o 
   5   3   7       53.77       70.41      9.81 o 
   6   3   7        6.12       11.40      7.08 o 
   7   3   7       23.11       16.13      7.09 o 
   8   3   7       32.04       43.45     14.77 o 
   9   3   7       13.36       17.41      9.22 o 
  10   3   7        1.83       25.57     26.90 o 
 -12   4   7       79.07       87.55     13.41 o 
 -11   4   7       16.61       16.72      9.92 o 
 -10   4   7      163.64      156.86      9.16 o 
  -9   4   7      128.77      130.98      9.52 o 
  -8   4   7      124.65      121.31     11.83 o 
  -7   4   7      389.57      382.28     11.79 o 
  -6   4   7      508.19      529.40     16.81 o 
  -5   4   7      251.55      291.93      9.43 o 
  -4   4   7      693.33      601.87     17.93 o 
  -3   4   7      910.02     1033.06     25.97 o 
  -2   4   7      245.48      245.43      7.75 o 
  -1   4   7       63.66       72.05      6.44 o 
   0   4   7      491.23      557.06     14.17 o 
   1   4   7        5.75       10.97      5.66 o 
   2   4   7       40.54       39.68      5.99 o 
   3   4   7      158.79      161.37      8.38 o 
   4   4   7      467.64      443.04     29.57 o 
   5   4   7      525.97      501.61     21.30 o 
   6   4   7       87.17       90.29     20.21 o 
   7   4   7       25.34       21.19      7.37 o 
   8   4   7        0.27        9.34     18.23 o 
   9   4   7        2.97        7.67      9.10 o 
  10   4   7        4.58       17.97     16.08 o 
 -13   5   7       28.48       19.45     28.61 o 
 -12   5   7       17.61       18.51     16.63 o 
 -11   5   7        8.20        2.40      9.43 o 
 -10   5   7       28.94       14.83      7.39 o 
  -9   5   7      205.08      211.55     12.21 o 
  -8   5   7      325.81      320.57     11.29 o 
  -7   5   7      257.43      222.40      9.01 o 
  -6   5   7      239.81      219.67     11.94 o 
  -5   5   7      260.33      240.98     12.62 o 
  -4   5   7      463.33      454.97     12.05 o 
  -3   5   7       76.33      107.01      5.57 o 
  -2   5   7      613.17      668.66     15.60 o 
  -1   5   7      142.54      146.74      7.23 o 
   0   5   7      810.94      773.60     20.42 o 
   1   5   7       52.92       41.01      4.60 o 
   2   5   7      438.73      434.09     23.60 o 
   3   5   7       32.34       27.78      5.76 o 
   4   5   7      128.64      141.80     19.40 o 
   5   5   7      104.07      118.90     11.39 o 
   6   5   7      250.21      215.26     14.96 o 
   7   5   7      148.76      174.29     11.43 o 
   8   5   7       23.49       25.83      9.72 o 
   9   5   7       20.88       46.23     21.87 o 
  10   5   7       13.48       14.89     12.54 o 
 -13   6   7       60.87       63.19     15.56 o 
 -12   6   7        4.71        3.24     15.33 o 
 -11   6   7        6.35        6.83      7.26 o 
 -10   6   7       46.54       36.45      8.44 o 
  -9   6   7       48.14       48.73      8.35 o 
  -8   6   7      106.17       95.45      9.07 o 
  -7   6   7       69.41       84.59      8.17 o 
  -6   6   7      227.17      224.67     10.85 o 
  -5   6   7      235.59      240.60     10.73 o 
  -4   6   7      281.40      288.62      9.11 o 
  -3   6   7       40.56       28.26      5.01 o 
  -2   6   7       39.71       37.39      3.96 o 
  -1   6   7      210.29      199.08      6.75 o 
   0   6   7      216.66      242.73      8.61 o 
   1   6   7       60.26       49.41      4.84 o 
   2   6   7      120.90      127.62      8.13 o 
   3   6   7      238.42      225.61     13.04 o 
   4   6   7      241.40      256.34     15.61 o 
   5   6   7      396.49      369.22     25.57 o 
   6   6   7       27.31       24.59      8.48 o 
   7   6   7       55.45       79.10     11.98 o 
   8   6   7       59.99       60.23      9.60 o 
   9   6   7       21.54       32.24      9.59 o 
 -13   7   7       10.61       34.03     19.06 o 
 -12   7   7       69.22       65.64     14.42 o 
 -11   7   7       65.99       76.36      9.68 o 
 -10   7   7        8.09        5.24      6.32 o 
  -9   7   7      107.27       91.36      9.24 o 
  -8   7   7       39.55       36.53      8.64 o 
  -7   7   7       28.03       29.64      7.17 o 
  -6   7   7      674.87      712.48     21.83 o 
  -5   7   7      143.59      154.51      8.98 o 
  -4   7   7       67.39       78.47      6.91 o 
  -3   7   7      320.20      317.28     13.98 o 
  -2   7   7      276.69      269.64     18.08 o 
  -1   7   7     1237.88     1188.09     26.64 o 
   0   7   7      231.83      247.11      9.00 o 
   1   7   7       10.17       15.25      4.46 o 
   2   7   7       90.97       82.03      7.39 o 
   3   7   7       40.12       26.69      5.89 o 
   4   7   7      773.36      741.04     27.94 o 
   5   7   7        6.54       -2.74      7.42 o 
   6   7   7       52.03       47.45     18.11 o 
   7   7   7       12.39       32.50     11.37 o 
   8   7   7       32.21       35.54     11.10 o 
   9   7   7       21.65       30.80      9.72 o 
 -13   8   7        0.81       -9.22     11.80 o 
 -12   8   7        4.37       12.63     15.22 o 
 -11   8   7       42.95       43.32      8.67 o 
 -10   8   7       65.83       57.26      8.81 o 
  -9   8   7       38.68       48.50      8.21 o 
  -8   8   7       93.16       75.77      8.54 o 
  -7   8   7       76.62       73.78      8.01 o 
  -6   8   7      106.40      104.03      8.30 o 
  -5   8   7      459.54      447.59     15.45 o 
  -4   8   7      133.06      119.85      8.28 o 
  -3   8   7       60.03       63.80      8.49 o 
  -2   8   7      643.71      658.80     23.88 o 
  -1   8   7      171.65      169.42      7.96 o 
   0   8   7     1047.09     1046.80     24.23 o 
   1   8   7       71.62       63.77      5.63 o 
   2   8   7      589.92      598.96     18.61 o 
   3   8   7       24.78       24.36      6.22 o 
   4   8   7       68.69       62.95     26.75 o 
   5   8   7      184.79      175.00     13.61 o 
   6   8   7       24.47       30.86     10.25 o 
   7   8   7       31.94       44.70     11.56 o 
   8   8   7        1.75        5.49      9.72 o 
   9   8   7       14.61       19.47     12.45 o 
 -12   9   7        2.82       18.76     12.17 o 
 -11   9   7      102.89      119.14     11.75 o 
 -10   9   7       12.14       29.18      8.80 o 
  -9   9   7        4.03        4.76      8.48 o 
  -8   9   7       53.27       63.66      8.73 o 
  -7   9   7       90.92       83.06     13.67 o 
  -6   9   7      177.44      179.07     12.77 o 
  -5   9   7      118.40      115.75     11.46 o 
  -4   9   7      127.36      126.17     10.70 o 
  -3   9   7       53.40       87.36      9.80 o 
  -2   9   7      267.46      232.29     13.13 o 
  -1   9   7      522.21      547.99     17.99 o 
   0   9   7      393.91      417.99     12.59 o 
   1   9   7       18.71       23.96      9.79 o 
   2   9   7       72.05       70.75      7.82 o 
   3   9   7      349.16      350.76     13.89 o 
   4   9   7      119.70      108.81     11.84 o 
   5   9   7       15.21        9.78      8.04 o 
   6   9   7        4.56        6.63     13.85 o 
   7   9   7       25.44       26.28      9.85 o 
   8   9   7        6.06        8.24     14.38 o 
   9   9   7        7.03        2.71     18.63 o 
 -12  10   7        2.92        2.34     18.76 o 
 -11  10   7        1.99       11.97     15.61 o 
 -10  10   7      156.55      147.37     11.96 o 
  -9  10   7       77.67       94.74     11.69 o 
  -8  10   7       23.63        9.81      7.20 o 
  -7  10   7       27.42       22.05      8.08 o 
  -6  10   7      316.32      278.80     23.38 o 
  -5  10   7       66.44       56.52      9.77 o 
  -4  10   7       63.94      102.38     10.95 o 
  -3  10   7      357.07      359.67     16.93 o 
  -2  10   7      231.68      258.20     14.34 o 
  -1  10   7      105.99      111.00      8.56 o 
   0  10   7       26.83       25.86      5.30 o 
   1  10   7      338.34      350.40     11.55 o 
   2  10   7      116.92      108.40      8.46 o 
   3  10   7      479.16      473.56     16.67 o 
   4  10   7      202.58      195.57     14.69 o 
   5  10   7       61.00       70.55     11.07 o 
   6  10   7       61.91       71.17     11.54 o 
   7  10   7       34.24       28.97     11.42 o 
   8  10   7       42.10       54.43     12.50 o 
 -12  11   7       24.34       29.89     20.36 o 
 -11  11   7        0.73       21.23     11.31 o 
 -10  11   7       25.36       37.10      8.85 o 
  -9  11   7        4.75        5.86      9.28 o 
  -8  11   7      129.40      122.30     16.90 o 
  -7  11   7      207.94      197.95     21.04 o 
  -6  11   7        3.99       -1.68      7.00 o 
  -5  11   7       14.53       11.99      7.80 o 
  -4  11   7       96.99       85.45     16.23 o 
  -3  11   7      102.65      105.49     10.19 o 
  -2  11   7      125.73      133.75     11.76 o 
  -1  11   7       80.83       95.80      9.91 o 
   0  11   7      483.96      472.10     16.15 o 
   1  11   7       93.74       95.39      8.26 o 
   2  11   7       75.51       59.14      7.59 o 
   3  11   7      237.51      225.10     15.03 o 
   4  11   7      266.35      265.66     13.10 o 
   5  11   7       30.91       50.03     10.97 o 
   6  11   7        0.93        8.98      9.12 o 
   7  11   7        0.71       10.86      9.43 o 
   8  11   7       30.44       24.81     11.12 o 
 -12  12   7       10.29       22.98     20.17 o 
 -11  12   7        1.89        6.51     17.80 o 
 -10  12   7      127.97      104.86     13.86 o 
  -9  12   7       45.62       56.33     12.31 o 
  -8  12   7       15.68        5.03      8.22 o 
  -7  12   7       39.33       42.18     14.33 o 
  -6  12   7       87.67      107.19     11.90 o 
  -5  12   7      308.47      282.51     22.43 o 
  -4  12   7      322.06      309.93     18.99 o 
  -3  12   7      228.11      207.60     14.18 o 
  -2  12   7       50.61       42.55      7.46 o 
  -1  12   7      112.57       82.30      8.51 o 
   0  12   7       64.08       49.29      6.01 o 
   1  12   7       26.76        9.99      5.67 o 
   2  12   7       64.27       88.68     10.84 o 
   3  12   7       54.63       74.84      8.82 o 
   4  12   7      126.17      110.54     11.22 o 
   5  12   7       24.47       16.56     18.42 o 
   6  12   7       28.51       23.80      9.96 o 
   7  12   7       21.14       22.86     21.25 o 
   8  12   7       24.85       55.13     18.39 o 
 -11  13   7        8.54        7.53     15.45 o 
 -10  13   7       14.04       20.43     14.81 o 
  -9  13   7        0.29        6.35     14.13 o 
  -8  13   7        7.65       17.46      9.78 o 
  -7  13   7       47.82       62.67     11.49 o 
  -6  13   7       29.50       25.37      9.13 o 
  -5  13   7      207.39      201.18     14.15 o 
  -4  13   7      293.38      286.36     23.72 o 
  -3  13   7      181.28      155.50     12.61 o 
  -2  13   7      182.62      192.54     11.47 o 
  -1  13   7       25.22       34.67      7.16 o 
   0  13   7       39.10       41.87      9.45 o 
   1  13   7      113.15      124.40      9.41 o 
   2  13   7      251.52      203.83     11.31 o 
   3  13   7       30.68       19.32      7.09 o 
   4  13   7       73.45       89.21      9.48 o 
   5  13   7       25.68       18.37      9.61 o 
   6  13   7        5.12       15.89      9.85 o 
   7  13   7        1.16       16.69     13.94 o 
   8  13   7       22.38       23.17     18.32 o 
 -10  14   7       14.47       16.94     11.08 o 
  -9  14   7       48.82       56.76     11.55 o 
  -8  14   7       28.23       31.41     16.74 o 
  -7  14   7       30.80       29.99     16.24 o 
  -6  14   7      145.76      125.92     18.69 o 
  -5  14   7      413.12      404.49     20.30 o 
  -4  14   7      398.00      396.27     27.79 o 
  -3  14   7      277.52      303.05     14.18 o 
  -2  14   7        6.20        3.01      6.53 o 
  -1  14   7       83.50       77.52      8.55 o 
   0  14   7      154.80      168.49     10.49 o 
   1  14   7      163.61      148.79     10.67 o 
   2  14   7       82.69       75.44      8.71 o 
   3  14   7      214.11      179.43     11.47 o 
   4  14   7       26.48       27.97     11.69 o 
   5  14   7       16.42       15.64      9.78 o 
   6  14   7        5.57        2.11      9.31 o 
   7  14   7       20.69       19.20     25.65 o 
 -10  15   7        9.50       26.19     18.91 o 
  -9  15   7       14.58       10.70     10.33 o 
  -8  15   7       10.58       14.59     17.09 o 
  -7  15   7        8.77       14.21      9.08 o 
  -6  15   7        3.11        4.13     10.58 o 
  -5  15   7       58.95       53.49     12.05 o 
  -4  15   7      196.39      191.46     14.83 o 
  -3  15   7        0.98        1.64      6.65 o 
  -2  15   7       27.72       26.87      7.42 o 
  -1  15   7       11.87       16.32     13.65 o 
   0  15   7       14.44       10.79      7.99 o 
   1  15   7       58.84       77.50     17.13 o 
   2  15   7       86.52       92.89      9.61 o 
   3  15   7       27.07       13.90      7.07 o 
   4  15   7       30.38       43.05      8.28 o 
   5  15   7        8.79        7.05     10.76 o 
   7  15   7        0.48       23.69     15.95 o 
 -10  16   7        2.34       24.59     17.43 o 
  -8  16   7        0.26        5.39      9.81 o 
  -7  16   7       26.61       31.71     10.55 o 
  -6  16   7       33.72       30.77     10.00 o 
  -5  16   7       21.15        2.60      9.61 o 
  -4  16   7        2.37       15.56     12.12 o 
  -3  16   7       29.79       27.43      7.69 o 
  -2  16   7       26.64       23.16     10.57 o 
  -1  16   7       29.80       25.95      7.90 o 
   0  16   7        0.91        5.37     13.70 o 
   1  16   7        5.79       -5.21     11.72 o 
   2  16   7        0.45       -1.26      7.42 o 
   3  16   7        8.27        4.90      6.85 o 
   4  16   7       12.12       25.01      9.43 o 
   5  16   7        7.29       64.53     19.47 o 
   6  16   7       15.05       -3.49     13.45 o 
  -9  17   7       41.67       42.69     17.03 o 
  -8  17   7        5.44        4.94     13.39 o 
  -7  17   7       68.55       79.07     12.94 o 
  -6  17   7       42.03       63.12     12.40 o 
  -5  17   7       30.50       43.19     11.01 o 
  -4  17   7       86.12       74.42      9.56 o 
  -3  17   7       94.55       89.38     10.16 o 
  -2  17   7       63.70       69.19      9.34 o 
  -1  17   7        8.00       10.34      7.11 o 
   0  17   7       42.94       40.84      8.40 o 
   1  17   7       18.75       24.22     13.36 o 
   2  17   7        6.47        9.31      7.09 o 
   3  17   7        9.41       15.89      7.98 o 
   4  17   7       13.44        4.62      9.65 o 
   5  17   7        5.15        0.86     10.67 o 
  -8  18   7       21.05       21.19     15.18 o 
  -7  18   7       16.27       50.64     18.03 o 
  -6  18   7        5.66       30.18     11.06 o 
  -5  18   7        0.57       16.98     21.70 o 
  -4  18   7        2.00       16.32     16.69 o 
  -3  18   7       10.13       10.10      9.19 o 
  -2  18   7        4.62       11.98      9.83 o 
  -1  18   7        8.48       14.20      7.65 o 
   0  18   7       16.78        4.69     12.28 o 
   1  18   7       13.05       12.10     10.93 o 
   2  18   7        0.27       18.97     10.77 o 
   3  18   7       11.12       13.99     14.20 o 
   4  18   7        6.52       15.23      9.07 o 
   5  18   7       31.86        1.70     13.79 o 
  -8  19   7        4.12       14.65     17.18 o 
  -7  19   7        8.04       15.33     11.31 o 
  -6  19   7        5.81       12.21     12.31 o 
  -5  19   7       16.12        6.37      8.53 o 
  -4  19   7        2.40       20.32     10.98 o 
  -3  19   7       32.60       33.20      9.18 o 
  -2  19   7       34.80       55.57      9.68 o 
  -1  19   7        2.55       31.77     15.73 o 
   0  19   7        1.61        0.68      9.84 o 
   1  19   7        5.75       32.07     11.73 o 
   2  19   7        2.22       -1.76     14.04 o 
   3  19   7       30.62       28.20     15.58 o 
   4  19   7        1.48        4.37     11.27 o 
  -6  20   7       15.14       42.06     12.68 o 
  -5  20   7        0.09        0.84     10.97 o 
  -4  20   7        0.15       -1.53      9.34 o 
  -3  20   7        3.23        5.79      9.80 o 
  -2  20   7       10.97       10.65      7.83 o 
  -1  20   7       29.49       23.18      9.42 o 
   0  20   7       32.15       49.02     12.44 o 
   1  20   7        0.97        2.64     10.58 o 
   2  20   7       11.89       33.97     12.63 o 
  -4  21   7        1.97       15.19     11.08 o 
  -3  21   7        9.53        1.00      8.75 o 
  -2  21   7       38.15       45.75     21.07 o 
  -1  21   7       27.39       29.59     13.97 o 
   0  21   7        1.69       22.94     12.85 o 
   1  21   7       11.60       29.89     17.40 o 
  -2  22   7       18.54       55.61     34.32 o 
  -3 -21   8       18.79       42.32     22.46 o 
  -2 -21   8       19.17       29.15     17.95 o 
  -1 -21   8       38.96       58.86     22.27 o 
  -5 -20   8        2.52       -3.31     13.24 o 
  -4 -20   8        2.36       15.12     17.55 o 
  -3 -20   8       10.99       29.45     14.28 o 
  -2 -20   8        4.91       15.11     12.64 o 
  -1 -20   8        7.08       10.12     19.84 o 
   0 -20   8       30.76       31.50     11.15 o 
   1 -20   8       14.82        9.74     21.32 o 
  -6 -19   8        1.16       -2.99     11.25 o 
  -5 -19   8        3.05       13.50     12.72 o 
  -4 -19   8        4.96       19.15     19.68 o 
  -3 -19   8        5.32        4.98     11.05 o 
  -2 -19   8       20.65       28.50     13.73 o 
  -1 -19   8       17.88       33.68     27.90 o 
   0 -19   8       15.26       11.70      9.84 o 
   1 -19   8        0.22        7.96     16.60 o 
   2 -19   8       24.55        9.83     13.60 o 
   3 -19   8       29.29      102.91     23.23 o 
  -8 -18   8        3.32       48.18     23.91 o 
  -7 -18   8       16.67       24.90     13.31 o 
  -6 -18   8        2.72       33.78     10.58 o 
  -5 -18   8        4.80        1.18      8.72 o 
  -4 -18   8       14.12        4.09     10.96 o 
  -3 -18   8        5.17       -5.24     14.62 o 
  -2 -18   8        8.21       17.98     16.94 o 
  -1 -18   8       23.29       36.30     11.12 o 
   0 -18   8        9.08       11.60      9.40 o 
   1 -18   8       13.15       16.68      9.51 o 
   2 -18   8       23.54       34.95     12.88 o 
   3 -18   8        1.93       -2.51     13.05 o 
  -9 -17   8        3.63       -5.40     21.01 o 
  -7 -17   8        0.29        0.70     11.61 o 
  -6 -17   8       15.05       14.56     11.47 o 
  -5 -17   8        0.13       12.59     17.31 o 
  -4 -17   8        4.30        3.58      8.14 o 
  -3 -17   8       31.79       45.51     11.68 o 
  -2 -17   8       31.51       37.03     10.52 o 
  -1 -17   8       35.70       28.49     15.88 o 
   0 -17   8       10.31       21.98      9.44 o 
   1 -17   8       26.99       48.01     23.75 o 
   2 -17   8       30.58       46.79     17.24 o 
   3 -17   8        7.98        2.38     17.43 o 
   4 -17   8        0.54       30.51     22.86 o 
  -9 -16   8        6.05       -0.96     11.38 o 
  -8 -16   8       21.89       28.16     12.05 o 
  -7 -16   8       21.42       22.10     11.35 o 
  -6 -16   8       39.95       20.91     14.27 o 
  -5 -16   8       41.15       25.12      9.09 o 
  -4 -16   8       11.78       10.51      8.20 o 
  -3 -16   8        7.51       28.60     11.06 o 
  -2 -16   8       21.13       34.59      9.38 o 
  -1 -16   8        5.45        7.39      7.64 o 
   0 -16   8        3.39        2.22     10.07 o 
   1 -16   8        1.31       32.30     18.63 o 
   2 -16   8        3.49        9.54      8.94 o 
   3 -16   8       14.00       28.14     13.41 o 
   4 -16   8        5.85       -6.02     17.77 o 
 -10 -15   8       29.97       -7.16     17.68 o 
  -9 -15   8        5.90        3.69     11.91 o 
  -8 -15   8        6.28        7.04     17.37 o 
  -7 -15   8        4.04       15.36     16.75 o 
  -6 -15   8      119.80      142.88     25.65 o 
  -5 -15   8       71.56       71.54     15.59 o 
  -4 -15   8       11.69       29.22      8.67 o 
  -3 -15   8       21.81       17.40      7.90 o 
  -2 -15   8       73.47       76.58     10.40 o 
  -1 -15   8       99.68       98.63     10.81 o 
   0 -15   8       80.33       94.50     10.89 o 
   1 -15   8       55.67       69.20     10.98 o 
   2 -15   8        7.50       19.80     11.71 o 
   3 -15   8        6.56        3.16     11.30 o 
   4 -15   8        0.29       21.32     17.86 o 
   5 -15   8       20.05       18.30     14.44 o 
 -10 -14   8        8.64       27.90     42.15 o 
  -9 -14   8       45.42       44.54     16.95 o 
  -8 -14   8        1.56        2.44     13.94 o 
  -7 -14   8        1.58        4.69     13.67 o 
  -6 -14   8      161.02      155.38     12.36 o 
  -5 -14   8       11.18       17.07     10.16 o 
  -4 -14   8       49.07       52.86      9.11 o 
  -3 -14   8       69.01       77.71     11.23 o 
  -2 -14   8        1.52        0.22     11.01 o 
  -1 -14   8      195.75      166.33     11.88 o 
   0 -14   8       91.66       82.50     12.80 o 
   1 -14   8        0.40        7.52      7.44 o 
   2 -14   8       72.99       61.62     12.19 o 
   3 -14   8       26.44       26.02     13.04 o 
   4 -14   8       22.74       17.51     11.78 o 
   5 -14   8        3.53       12.22     16.94 o 
   6 -14   8        8.74       11.09     12.85 o 
 -11 -13   8       18.12       -2.38     16.66 o 
 -10 -13   8       14.22       14.36     12.63 o 
  -9 -13   8        4.27       20.20     12.97 o 
  -8 -13   8       64.93       57.32     11.94 o 
  -7 -13   8        9.65       14.22     12.86 o 
  -6 -13   8      260.44      246.35     16.42 o 
  -5 -13   8       57.87       71.94      9.77 o 
  -4 -13   8       42.42       36.12      7.74 o 
  -3 -13   8       66.62       57.99      9.79 o 
  -2 -13   8      366.64      360.76     17.09 o 
  -1 -13   8       41.26       35.99      8.30 o 
   0 -13   8       63.76       64.35      9.42 o 
   1 -13   8      111.35      118.39     14.06 o 
   2 -13   8       64.37       66.02     11.90 o 
   3 -13   8       10.04       13.47     11.85 o 
   4 -13   8       20.53        4.50     11.07 o 
   5 -13   8        3.96       12.19     13.82 o 
   6 -13   8       13.36        7.93     13.33 o 
 -11 -12   8       50.06       50.11     13.94 o 
 -10 -12   8       70.04       75.35     30.77 o 
  -9 -12   8        1.11        1.33     10.53 o 
  -8 -12   8        0.84        7.28     15.30 o 
  -7 -12   8       14.07       14.90     12.09 o 
  -6 -12   8       22.93        6.47      7.09 o 
  -5 -12   8      190.42      169.33     11.64 o 
  -4 -12   8       87.42       74.76      9.30 o 
  -3 -12   8      102.00      105.95      9.81 o 
  -2 -12   8       32.10       42.74      7.04 o 
  -1 -12   8      186.80      189.29     11.84 o 
   0 -12   8      506.66      502.91     18.35 o 
   1 -12   8      118.72      142.26     14.35 o 
   2 -12   8       15.75       24.61     10.58 o 
   3 -12   8       18.01       16.94     11.27 o 
   4 -12   8       25.52       49.14     12.76 o 
   5 -12   8       25.23       38.81     13.40 o 
   6 -12   8       25.36       56.85     15.68 o 
   7 -12   8       35.35        3.73     18.39 o 
 -12 -11   8       28.31       29.15     21.07 o 
 -11 -11   8        0.30       47.14     21.29 o 
 -10 -11   8       10.38       20.16     12.18 o 
  -9 -11   8        9.31       -1.16     10.06 o 
  -8 -11   8       55.65       58.35     11.18 o 
  -7 -11   8       25.95       20.81     10.11 o 
  -6 -11   8      107.95      107.13      9.95 o 
  -5 -11   8      250.70      245.40     12.80 o 
  -4 -11   8      112.48      113.26      9.41 o 
  -3 -11   8       99.48       99.51     11.81 o 
  -2 -11   8      121.72      117.04      8.41 o 
  -1 -11   8       28.19       23.92     10.50 o 
   0 -11   8      350.54      374.91     18.58 o 
   1 -11   8       21.46       22.33     10.23 o 
   2 -11   8      141.03      141.25     21.16 o 
   3 -11   8      155.12      180.38     20.53 o 
   4 -11   8       21.45        6.79     10.05 o 
   5 -11   8       14.81        4.42     10.97 o 
   6 -11   8       13.02       25.84     13.62 o 
   7 -11   8        2.12       13.30     15.75 o 
 -12 -10   8       26.30       36.12     20.42 o 
 -11 -10   8        3.20       15.88     11.57 o 
 -10 -10   8       67.16       60.51     15.52 o 
  -9 -10   8       30.55       47.33     11.96 o 
  -8 -10   8       57.08       62.49     11.82 o 
  -7 -10   8       54.28       46.44      9.87 o 
  -6 -10   8       60.15       71.34     11.76 o 
  -5 -10   8      118.66      104.89     11.67 o 
  -4 -10   8      191.77      175.17     10.62 o 
  -3 -10   8       56.16       73.61      7.31 o 
  -2 -10   8       86.90       90.26      7.56 o 
  -1 -10   8      146.69      172.82     17.54 o 
   0 -10   8      107.11      124.08     12.51 o 
   1 -10   8      257.51      272.54     20.31 o 
   2 -10   8      162.30      175.71     15.72 o 
   3 -10   8       69.91       77.19     13.11 o 
   4 -10   8       61.00       51.37     12.87 o 
   5 -10   8        5.42        3.16     11.54 o 
   6 -10   8       50.58       75.47     15.34 o 
   7 -10   8        4.40       -2.07     16.66 o 
   8 -10   8        6.68       15.49     20.79 o 
 -12  -9   8       17.28       22.06     19.09 o 
 -11  -9   8       13.34       24.57     12.72 o 
 -10  -9   8        3.46        8.39     12.43 o 
  -9  -9   8       81.90       90.57     13.62 o 
  -8  -9   8       21.91       16.72      9.33 o 
  -7  -9   8      270.81      275.54     16.52 o 
  -6  -9   8        8.16       16.80      8.43 o 
  -5  -9   8      148.67      155.08     10.15 o 
  -4  -9   8      629.88      598.97     19.39 o 
  -3  -9   8      278.35      263.36     15.49 o 
  -2  -9   8      600.23      574.71     23.16 o 
  -1  -9   8      123.11      123.47      9.57 o 
   0  -9   8       56.03       48.32     10.06 o 
   1  -9   8      596.92      588.99     25.36 o 
   2  -9   8      339.25      266.71     23.75 o 
   3  -9   8       99.10       81.92     12.19 o 
   4  -9   8       43.50       42.93     11.62 o 
   5  -9   8        2.28       22.39     25.06 o 
   6  -9   8       12.24       18.43     11.33 o 
 -12  -8   8        6.10       25.27     12.83 o 
 -11  -8   8       13.61       13.43     12.20 o 
 -10  -8   8      125.85      136.81     15.67 o 
  -9  -8   8       84.90       98.70     21.33 o 
  -8  -8   8       88.38       86.70     16.74 o 
  -7  -8   8       67.01       61.16     10.35 o 
  -6  -8   8       23.75       27.60      9.11 o 
  -5  -8   8      432.47      462.55     16.17 o 
  -4  -8   8      138.78      128.17      9.07 o 
  -3  -8   8       12.45        8.37      5.06 o 
  -2  -8   8       64.93       63.57      6.73 o 
  -1  -8   8       17.79       27.79      6.48 o 
   0  -8   8      255.53      253.80     15.15 o 
   1  -8   8      305.50      307.69     17.36 o 
   2  -8   8       20.54       17.78      9.07 o 
   3  -8   8      196.70      166.75     16.20 o 
   4  -8   8        6.09       22.61     10.44 o 
   5  -8   8       53.14       60.69     16.33 o 
   6  -8   8       36.49       45.70     16.78 o 
   7  -8   8       95.56       72.03     16.82 o 
   8  -8   8       15.50       12.54     13.11 o 
 -12  -7   8       28.35       39.06     12.57 o 
 -11  -7   8       28.02       13.61     10.51 o 
 -10  -7   8       22.54       35.41     10.54 o 
  -9  -7   8       50.81       63.70     11.55 o 
  -8  -7   8       20.04       24.71      8.83 o 
  -7  -7   8      472.65      507.31     22.29 o 
  -6  -7   8      135.96      126.68     11.28 o 
  -5  -7   8      207.14      182.77     10.08 o 
  -4  -7   8      125.57      142.12     12.64 o 
  -3  -7   8      307.60      293.75     11.61 o 
  -2  -7   8      774.16      716.30     18.51 o 
  -1  -7   8      113.54      111.78      7.48 o 
   0  -7   8      117.66      101.76     10.92 o 
   1  -7   8       40.73       50.02      9.98 o 
   2  -7   8      604.51      599.74     25.11 o 
   3  -7   8      413.88      434.54     16.00 o 
   4  -7   8       67.48       93.53      9.46 o 
   5  -7   8        3.82       10.68      7.52 o 
   6  -7   8       47.36       41.89      9.61 o 
   7  -7   8        8.78       29.03     18.32 o 
   8  -7   8       12.39       24.45     10.92 o 
 -13  -6   8        3.42       30.82     16.60 o 
 -12  -6   8        4.48       20.43     12.31 o 
 -11  -6   8       85.06      111.19     11.48 o 
 -10  -6   8       41.72       32.69     13.34 o 
  -9  -6   8      209.09      219.53     15.49 o 
  -8  -6   8      184.70      222.30     14.89 o 
  -7  -6   8      295.04      258.78     15.31 o 
  -6  -6   8      182.48      182.33     13.17 o 
  -5  -6   8       12.47       18.04     10.21 o 
  -4  -6   8      598.68      539.89     17.45 o 
  -3  -6   8      376.23      376.19     11.69 o 
  -2  -6   8      336.27      378.51     11.98 o 
  -1  -6   8      358.81      372.41     18.79 o 
   0  -6   8       26.39       27.64      5.54 o 
   1  -6   8      113.82       96.27     11.07 o 
   2  -6   8      363.64      369.43     12.87 o 
   3  -6   8      125.61      110.42      8.21 o 
   4  -6   8      746.64      741.64     21.19 o 
   5  -6   8        9.62        7.13      7.31 o 
   6  -6   8       31.19       43.25     11.71 o 
   7  -6   8       49.64       44.73     10.34 o 
   8  -6   8       20.68        5.65     10.00 o 
   9  -6   8       46.83       14.75     15.24 o 
 -13  -5   8        1.64        1.09     11.53 o 
 -12  -5   8       66.24       70.33     11.16 o 
 -11  -5   8       45.02       40.02     15.43 o 
 -10  -5   8       38.99       28.24     21.32 o 
  -9  -5   8      129.95      150.38     13.31 o 
  -8  -5   8      186.70      222.58     14.99 o 
  -7  -5   8       49.01       37.12     11.17 o 
  -6  -5   8       29.64       31.86      9.20 o 
  -5  -5   8      142.40      133.01     10.38 o 
  -4  -5   8      566.87      605.79     18.29 o 
  -3  -5   8      564.25      624.59     17.15 o 
  -2  -5   8       61.41       62.13      5.69 o 
  -1  -5   8      488.84      480.92     13.46 o 
   0  -5   8      272.79      273.00      9.85 o 
   1  -5   8       52.75       41.20      8.11 o 
   2  -5   8      554.60      563.64     16.60 o 
   3  -5   8      190.78      179.66     19.58 o 
   4  -5   8      449.90      429.16     14.95 o 
   5  -5   8       32.75       46.30      9.67 o 
   6  -5   8       52.49       76.69     16.01 o 
   7  -5   8       45.26       44.89      9.27 o 
   8  -5   8       26.41       48.73     14.92 o 
   9  -5   8        1.10       -0.15     14.87 o 
 -13  -4   8        1.06       15.61     12.79 o 
 -12  -4   8       50.42       52.68     11.06 o 
 -11  -4   8       71.69      102.62     17.35 o 
 -10  -4   8        4.31       19.27      7.82 o 
  -9  -4   8      207.54      196.05     15.30 o 
  -8  -4   8       41.57       52.52     10.76 o 
  -7  -4   8       98.11      102.61     11.32 o 
  -6  -4   8        5.60        2.34      8.79 o 
  -5  -4   8      237.12      252.14     10.71 o 
  -4  -4   8      410.06      367.21     12.93 o 
  -3  -4   8      554.78      600.72     14.31 o 
  -2  -4   8       24.63       21.58      5.48 o 
  -1  -4   8       61.66       70.11      5.09 o 
   0  -4   8       55.42       54.56      4.99 o 
   1  -4   8       78.17       66.44      6.16 o 
   2  -4   8       60.18       53.17      8.84 o 
   3  -4   8        2.91        2.76      5.86 o 
   4  -4   8       58.87       54.21     10.84 o 
   5  -4   8      279.67      287.79     13.11 o 
   6  -4   8       42.11       60.69     10.56 o 
   7  -4   8       14.65       24.42     17.75 o 
   8  -4   8       18.54       24.75     10.82 o 
   9  -4   8        7.35       29.17     14.08 o 
 -13  -3   8        2.69       21.19     16.13 o 
 -12  -3   8       57.08       72.86     32.39 o 
 -11  -3   8       47.49       53.03     10.40 o 
 -10  -3   8       32.72       22.94     14.16 o 
  -9  -3   8       21.58       26.58      9.35 o 
  -8  -3   8      440.37      436.82     20.19 o 
  -7  -3   8      106.75      112.96     10.66 o 
  -6  -3   8      238.98      231.99     13.31 o 
  -5  -3   8        5.37        9.85      6.97 o 
  -4  -3   8      959.67     1000.23     23.29 o 
  -3  -3   8      191.21      207.53      7.30 o 
  -2  -3   8      777.32      774.92     18.85 o 
  -1  -3   8      350.19      405.39     10.92 o 
   0  -3   8      115.45      114.09      5.97 o 
   1  -3   8       13.53       12.52      5.04 o 
   2  -3   8       92.55      101.33      6.34 o 
   3  -3   8       15.92       14.93      6.36 o 
   4  -3   8       18.75       24.55      6.48 o 
   5  -3   8       34.12       33.41      7.60 o 
   6  -3   8       59.33       41.11      9.49 o 
   7  -3   8       16.90       26.70      9.27 o 
   8  -3   8        2.00       -3.52     17.52 o 
   9  -3   8        2.49        2.38     13.51 o 
 -13  -2   8       25.77       24.17     12.99 o 
 -12  -2   8       19.76       17.55      9.44 o 
 -11  -2   8       39.63       62.34      9.99 o 
 -10  -2   8       10.12       14.77      7.52 o 
  -9  -2   8      247.78      278.20     14.80 o 
  -8  -2   8      389.44      356.26     27.24 o 
  -7  -2   8      188.97      191.13     13.05 o 
  -6  -2   8      160.07      179.15     12.36 o 
  -5  -2   8      640.86      702.03     26.73 o 
  -4  -2   8      458.90      421.58     13.87 o 
  -3  -2   8     1189.56     1169.31     24.29 o 
  -2  -2   8      577.31      580.85     13.94 o 
  -1  -2   8      208.30      224.08      7.67 o 
   0  -2   8       65.25       68.17      5.35 o 
   1  -2   8       88.63      100.36      6.26 o 
   2  -2   8       93.61      108.15      6.76 o 
   3  -2   8       66.30       68.48      6.09 o 
   4  -2   8      221.21      212.99     10.51 o 
   5  -2   8      189.48      183.01     12.25 o 
   6  -2   8       57.80       71.75     10.64 o 
   7  -2   8       44.57       36.25      9.64 o 
   8  -2   8        9.43       15.34      9.74 o 
   9  -2   8       41.57       63.63     15.33 o 
 -13  -1   8        5.34       19.13     10.40 o 
 -12  -1   8        2.53        6.79      8.89 o 
 -11  -1   8       13.45        3.25      7.59 o 
 -10  -1   8      208.00      218.38     12.80 o 
  -9  -1   8       30.75       25.01      7.37 o 
  -8  -1   8     1051.10      977.50     27.60 o 
  -7  -1   8       77.72       60.16      7.55 o 
  -6  -1   8       71.70       86.98     10.00 o 
  -5  -1   8      105.80      120.81     15.21 o 
  -4  -1   8      632.96      666.34     13.74 o 
  -3  -1   8      819.10      852.67     16.83 o 
  -2  -1   8      427.46      437.82     14.62 o 
  -1  -1   8     2095.23     2104.36     37.33 o 
   0  -1   8      377.69      399.28      9.73 o 
   1  -1   8       61.95       62.60      4.66 o 
   2  -1   8       85.31      103.21      6.32 o 
   3  -1   8        7.88       17.74      5.08 o 
   4  -1   8      452.76      417.81     14.63 o 
   5  -1   8       13.16        8.05      6.47 o 
   6  -1   8       29.14       44.57     10.15 o 
   7  -1   8        9.00        9.90     12.57 o 
   8  -1   8        9.22       11.49     22.43 o 
   9  -1   8       13.56       16.83     16.16 o 
 -13   0   8       69.62       67.05     12.08 o 
 -12   0   8        3.77       18.76     23.81 o 
 -11   0   8       10.46       16.59      9.34 o 
 -10   0   8       29.36       19.98     10.81 o 
  -9   0   8       31.96       19.84      6.96 o 
  -8   0   8      163.39      140.01     10.30 o 
  -7   0   8      222.70      205.77     11.07 o 
  -6   0   8       15.92       29.05      5.26 o 
  -5   0   8     1248.11     1312.24     29.11 o 
  -4   0   8     1110.49     1050.95     23.54 o 
  -3   0   8     1013.69      970.81     22.01 o 
  -2   0   8      380.72      464.14     12.42 o 
  -1   0   8       17.50       18.52      6.50 o 
   0   0   8       63.83       63.27      4.51 o 
   1   0   8      377.01      365.33      9.52 o 
   2   0   8       86.44       56.55      6.11 o 
   3   0   8       39.53       26.39      5.78 o 
   4   0   8      135.34      149.07     14.33 o 
   5   0   8       16.98       34.37      7.15 o 
   6   0   8       90.01      103.40      8.80 o 
   7   0   8       19.52       39.32     14.22 o 
   8   0   8       25.10       38.58     10.94 o 
   9   0   8        0.00        7.73     11.84 o 
 -13   1   8        5.38       20.56      9.83 o 
 -12   1   8        2.14       -0.97      7.64 o 
 -11   1   8       13.01       25.49     11.32 o 
 -10   1   8      205.90      181.81     11.51 o 
  -9   1   8       30.31       34.30     10.19 o 
  -8   1   8     1046.56     1009.68     28.34 o 
  -7   1   8       77.70       72.03      6.55 o 
  -6   1   8       69.11       78.47      6.72 o 
  -5   1   8      105.55      125.19      7.03 o 
  -4   1   8      620.99      643.40     17.07 o 
  -3   1   8      827.46      869.97     20.29 o 
  -2   1   8      437.47      431.09     22.37 o 
  -1   1   8     2095.45     2117.10     50.34 o 
   0   1   8      385.70      390.78     19.57 o 
   1   1   8       61.44       55.00      7.17 o 
   2   1   8       89.43      101.85     13.08 o 
   3   1   8        7.33       10.32      6.39 o 
   4   1   8      455.52      415.09     14.55 o 
   5   1   8       12.68       13.58      9.44 o 
   6   1   8       28.48       10.68      6.82 o 
   7   1   8        9.48        1.91      6.53 o 
   8   1   8        8.88        8.86     20.81 o 
   9   1   8       13.46       25.49     26.17 o 
 -13   2   8       25.86       31.45     13.70 o 
 -12   2   8       20.05        5.82      8.40 o 
 -11   2   8       40.93       56.30     12.87 o 
 -10   2   8       10.01       17.07      9.57 o 
  -9   2   8      252.46      259.23     12.93 o 
  -8   2   8      386.93      367.85     12.66 o 
  -7   2   8      190.13      179.60      8.64 o 
  -6   2   8      158.01      163.69      7.86 o 
  -5   2   8      656.02      713.49     17.70 o 
  -4   2   8      456.59      435.82     13.20 o 
  -3   2   8     1174.35     1154.76     25.57 o 
  -2   2   8      584.18      580.34     14.61 o 
  -1   2   8      202.20      212.19      7.83 o 
   0   2   8       67.35       73.54      7.85 o 
   1   2   8       88.06       99.88      6.02 o 
   2   2   8       93.77      106.17      7.24 o 
   3   2   8       66.41       84.80      9.75 o 
   4   2   8      220.83      210.95     11.91 o 
   5   2   8      185.22      188.84     13.69 o 
   6   2   8       56.18       54.67      8.57 o 
   7   2   8       44.93       32.10      8.18 o 
   8   2   8        9.43       13.54      8.45 o 
   9   2   8       41.15       65.88     12.98 o 
 -13   3   8        2.66       12.29     13.16 o 
 -12   3   8       57.04       29.55     13.67 o 
 -11   3   8       46.54       60.94     22.40 o 
 -10   3   8       33.28       17.15      6.72 o 
  -9   3   8       21.98       21.50      8.79 o 
  -8   3   8      431.95      424.64     13.59 o 
  -7   3   8      109.32      112.05      7.37 o 
  -6   3   8      235.50      233.67     10.55 o 
  -5   3   8        5.41       17.25      6.68 o 
  -4   3   8      948.29      991.49     22.62 o 
  -3   3   8      193.34      211.41      9.12 o 
  -2   3   8      791.40      763.52     20.61 o 
  -1   3   8      342.82      385.33     12.60 o 
   0   3   8      115.27      113.10      6.38 o 
   1   3   8       14.22       13.34      4.24 o 
   2   3   8       91.03       84.20      6.87 o 
   3   3   8       16.47       21.24      7.65 o 
   4   3   8       19.46       20.91     12.00 o 
   5   3   8       34.48       41.99      7.83 o 
   6   3   8       62.14       50.04      7.84 o 
   7   3   8       16.84       35.12     11.61 o 
   8   3   8        2.47       -1.93      9.82 o 
   9   3   8        2.53       10.67     16.72 o 
 -13   4   8        0.89        0.77     18.35 o 
 -12   4   8       51.17       76.83     14.66 o 
 -11   4   8       70.40       81.77     24.63 o 
 -10   4   8        3.99       24.06     11.55 o 
  -9   4   8      208.87      175.12     11.54 o 
  -8   4   8       42.56       57.31      6.45 o 
  -7   4   8      101.09      109.10      7.16 o 
  -6   4   8        5.11       18.62     14.50 o 
  -5   4   8      245.71      259.59      9.14 o 
  -4   4   8      405.76      361.40     15.76 o 
  -3   4   8      538.48      598.37     15.03 o 
  -2   4   8       24.94       23.93      4.30 o 
  -1   4   8       60.88       62.09      4.84 o 
   0   4   8       56.25       51.26      5.49 o 
   1   4   8       74.26       79.00      5.76 o 
   2   4   8       60.49       50.10      6.12 o 
   3   4   8        3.73       32.42     13.70 o 
   4   4   8       59.15       54.40      9.26 o 
   5   4   8      278.27      251.81     15.78 o 
   6   4   8       42.90       48.81      8.20 o 
   7   4   8       14.44        7.23      7.61 o 
   8   4   8       18.49        5.97      8.77 o 
   9   4   8        7.12        3.72     12.93 o 
 -13   5   8        1.76        5.59     13.39 o 
 -12   5   8       66.96       75.62     14.16 o 
 -11   5   8       44.90       44.10      9.26 o 
 -10   5   8       40.47       31.62      8.46 o 
  -9   5   8      130.69      143.58     10.67 o 
  -8   5   8      184.89      197.96     11.60 o 
  -7   5   8       48.71       52.05      8.14 o 
  -6   5   8       30.87       28.71      7.12 o 
  -5   5   8      142.82      164.96     11.25 o 
  -4   5   8      570.44      588.37     14.93 o 
  -3   5   8      564.71      608.79     15.40 o 
  -2   5   8       59.73       61.88      4.97 o 
  -1   5   8      482.96      480.53     13.40 o 
   0   5   8      273.83      264.32      9.44 o 
   1   5   8       54.60       49.11      6.71 o 
   2   5   8      557.76      583.11     18.20 o 
   4   5   8      444.17      410.29     19.48 o 
   5   5   8       32.42       50.72     14.64 o 
   6   5   8       53.57       66.15     12.02 o 
   7   5   8       44.70       37.50     12.65 o 
   8   5   8       26.60       24.97      9.28 o 
   9   5   8        1.05        9.41     24.74 o 
 -13   6   8        3.08        5.30     13.93 o 
 -12   6   8        4.74        2.56     12.02 o 
 -11   6   8       83.56      117.59     21.47 o 
 -10   6   8       42.46       43.12     10.59 o 
  -9   6   8      209.86      212.36     12.71 o 
  -8   6   8      183.25      193.76     11.34 o 
  -7   6   8      299.28      290.38     15.80 o 
  -6   6   8      181.50      170.78     10.39 o 
  -5   6   8       12.74        6.59      5.62 o 
  -4   6   8      595.49      555.10     17.70 o 
  -3   6   8      379.20      374.75     19.55 o 
  -2   6   8      340.78      381.86     16.54 o 
  -1   6   8      360.65      385.68     11.82 o 
   0   6   8       27.88       23.56      4.79 o 
   1   6   8      113.93      115.82      7.86 o 
   2   6   8      361.04      372.24     15.65 o 
   3   6   8      119.83      136.14     23.35 o 
   4   6   8      741.03      778.24     29.26 o 
   5   6   8       10.79       24.56     12.12 o 
   6   6   8       31.69       19.58     10.28 o 
   7   6   8       49.35       53.18     13.05 o 
   8   6   8       21.37       24.39     10.27 o 
   9   6   8       46.62       76.26     24.52 o 
 -13   7   8       20.42       10.45     14.14 o 
 -12   7   8       28.33       51.67     10.59 o 
 -11   7   8       27.91       35.54     10.33 o 
 -10   7   8       21.35       14.28      7.84 o 
  -9   7   8       49.76       42.45      9.71 o 
  -8   7   8       18.89       12.91     13.40 o 
  -7   7   8      474.60      473.24     17.40 o 
  -6   7   8      137.77      132.15      9.40 o 
  -5   7   8      208.11      203.85     28.16 o 
  -4   7   8      127.30      130.73      8.57 o 
  -3   7   8      309.46      297.75     15.51 o 
  -2   7   8      770.00      734.69     26.06 o 
  -1   7   8      112.10      104.75     10.35 o 
   0   7   8      120.65      117.34      8.41 o 
   1   7   8       40.31       54.34      9.06 o 
   2   7   8      613.04      553.04     22.78 o 
   3   7   8      417.86      447.87     20.37 o 
   4   7   8       64.45       78.06     16.60 o 
   5   7   8        4.38       -3.52      9.93 o 
   6   7   8       48.15       62.05     11.23 o 
   7   7   8        8.22        5.15     13.91 o 
   8   7   8       13.14       19.01      9.85 o 
 -12   8   8        6.16        2.53     13.42 o 
 -11   8   8       13.81        9.58      8.15 o 
 -10   8   8      126.44      140.55     14.32 o 
  -9   8   8       85.55       94.94     10.37 o 
  -8   8   8       90.82       74.34      8.75 o 
  -7   8   8       68.14       58.26     11.88 o 
  -6   8   8       23.22       36.60      9.87 o 
  -5   8   8      428.85      462.71     20.18 o 
  -4   8   8      139.62       99.74      9.72 o 
  -3   8   8       13.69        6.88      6.33 o 
  -2   8   8       65.68       71.01     10.41 o 
  -1   8   8       16.88       18.39      6.46 o 
   0   8   8      252.56      218.95      9.01 o 
   1   8   8      303.71      290.93     12.67 o 
   2   8   8       20.20       19.27      6.66 o 
   3   8   8      194.89      195.90     14.23 o 
   4   8   8        5.69        0.62      9.47 o 
   5   8   8       54.71       62.19     10.96 o 
   6   8   8       37.01       65.27     11.37 o 
   7   8   8       95.50      112.02     24.93 o 
   8   8   8       15.30       14.98     11.16 o 
 -12   9   8       17.35       24.84      9.83 o 
 -11   9   8       13.11        9.83      8.64 o 
 -10   9   8        3.27       11.36     10.35 o 
  -9   9   8       80.34       96.88     10.15 o 
  -8   9   8       20.87        9.90      6.86 o 
  -7   9   8      267.42      260.21     12.81 o 
  -6   9   8        8.38        3.12      8.10 o 
  -5   9   8      146.88      144.43     13.20 o 
  -4   9   8      620.36      558.77     22.62 o 
  -3   9   8      274.24      280.69     14.96 o 
  -2   9   8      598.96      588.53     22.67 o 
  -1   9   8      119.82      126.13     12.83 o 
   0   9   8       58.16       39.30      6.46 o 
   1   9   8      600.19      567.30     19.74 o 
   2   9   8      336.43      322.66     13.92 o 
   3   9   8       99.47       93.75      9.77 o 
   4   9   8       42.63       75.25     19.17 o 
   5   9   8        2.18        4.67      8.02 o 
   6   9   8       12.21       12.26      8.75 o 
   7   9   8        3.01       -0.69      9.38 o 
   8   9   8        1.61       19.57     11.33 o 
 -12  10   8       26.56       10.25     14.30 o 
 -11  10   8        3.28       10.19      8.82 o 
 -10  10   8       66.93       72.90     10.44 o 
  -9  10   8       29.87       34.57      8.59 o 
  -8  10   8       57.94       46.94     10.11 o 
  -7  10   8       53.72       55.31     10.61 o 
  -6  10   8       60.58       76.48     10.54 o 
  -5  10   8      122.04      131.67     11.87 o 
  -4  10   8      193.99      160.26     12.54 o 
  -3  10   8       55.41       50.69      8.56 o 
  -2  10   8       88.33      102.54      9.22 o 
  -1  10   8      142.09      169.16     10.13 o 
   0  10   8      110.06      120.64      7.83 o 
   1  10   8      261.14      288.93     12.84 o 
   2  10   8      161.58      158.86     10.15 o 
   3  10   8       71.43       76.81      8.64 o 
   4  10   8       60.10       80.07     10.91 o 
   5  10   8        5.67        6.29     14.25 o 
   6  10   8       50.13       51.24     22.74 o 
   7  10   8        4.24       15.19     11.52 o 
 -12  11   8       27.82       56.64     22.80 o 
 -11  11   8        0.29       18.23     16.50 o 
 -10  11   8       11.06        8.67     11.17 o 
  -9  11   8        9.17       10.93     12.23 o 
  -8  11   8       56.53       45.38     10.47 o 
  -7  11   8       25.68       34.43      9.69 o 
  -6  11   8      107.61      114.73     12.20 o 
  -5  11   8      249.10      239.60     18.00 o 
  -4  11   8      112.02      117.04     11.74 o 
  -3  11   8      100.02      103.69     20.90 o 
  -2  11   8      121.11       99.88     11.61 o 
  -1  11   8       28.46       33.55      9.45 o 
   0  11   8      353.19      386.89     12.81 o 
   1  11   8       21.63        6.29      6.08 o 
   2  11   8      138.16      147.83     10.48 o 
   3  11   8      155.19      166.76     10.78 o 
   4  11   8       22.04       13.15      9.17 o 
   5  11   8       15.16       24.35     12.08 o 
   6  11   8       13.47       44.82     16.35 o 
   7  11   8        1.99       -1.54     13.57 o 
 -11  12   8       49.89       62.02     13.23 o 
 -10  12   8       69.49       86.55     13.12 o 
  -9  12   8        0.92        2.16      9.67 o 
  -8  12   8        0.82        9.39      8.86 o 
  -7  12   8       14.69       19.89      9.43 o 
  -6  12   8       23.01       29.29      9.88 o 
  -5  12   8      191.32      151.03     19.50 o 
  -4  12   8       87.61       63.10     10.32 o 
  -3  12   8      103.32       92.60     10.62 o 
  -2  12   8       32.95       40.31      8.00 o 
  -1  12   8      187.71      198.65     14.91 o 
   0  12   8      503.81      480.08     14.67 o 
   1  12   8      122.15      158.35     10.53 o 
   2  12   8       15.46       19.16     12.51 o 
   3  12   8       16.90       23.85      8.78 o 
   4  12   8       26.67        8.48      9.00 o 
   5  12   8       24.63       27.01      9.96 o 
   6  12   8       24.63       34.40     14.28 o 
   7  12   8       35.00        7.40     16.23 o 
 -10  13   8       13.84       25.03     25.59 o 
  -9  13   8        4.28       -1.98      9.41 o 
  -8  13   8       65.38       67.63     11.40 o 
  -7  13   8        9.75       -0.12     11.75 o 
  -6  13   8      259.89      299.94     25.08 o 
  -5  13   8       58.02       69.87     12.82 o 
  -4  13   8       41.16       62.98     10.36 o 
  -3  13   8       66.17       59.33     10.49 o 
  -2  13   8      363.05      349.20     18.26 o 
  -1  13   8       41.90       48.72      8.12 o 
   0  13   8       63.08       82.48     11.01 o 
   1  13   8      111.53      101.26      9.72 o 
   2  13   8       64.37       63.79      9.11 o 
   3  13   8        9.70       32.65      8.08 o 
   4  13   8       20.92       12.67      9.75 o 
   5  13   8        3.81       13.63     14.22 o 
   6  13   8       13.91       -5.55     10.77 o 
 -10  14   8        8.52        8.54     10.54 o 
  -9  14   8       45.66       44.17     12.46 o 
  -8  14   8        1.51       17.00     13.28 o 
  -7  14   8        1.61        5.59      8.61 o 
  -6  14   8      161.23      157.62     14.35 o 
  -5  14   8       10.90       14.40      9.17 o 
  -4  14   8       48.90       44.78     10.57 o 
  -3  14   8       69.35       58.26     11.80 o 
  -2  14   8        1.37       23.24      9.27 o 
  -1  14   8      197.60      181.77     11.73 o 
   0  14   8       92.65       93.28     11.81 o 
   1  14   8        0.37       10.90      8.98 o 
   2  14   8       73.10       81.06      9.38 o 
   3  14   8       26.33       28.48      7.55 o 
   4  14   8       23.01       27.57     10.36 o 
   5  14   8        3.52       -0.56     10.83 o 
   6  14   8        8.95        4.53     10.86 o 
 -10  15   8       29.71        1.67     15.12 o 
  -9  15   8        6.00        1.64      9.94 o 
  -8  15   8        6.17       12.71     10.12 o 
  -7  15   8        4.07        4.78     11.07 o 
  -6  15   8      119.10      128.13     13.94 o 
  -5  15   8       71.11       96.59     22.03 o 
  -4  15   8       12.35       22.17      9.87 o 
  -3  15   8       21.16       21.75      7.73 o 
  -2  15   8       71.86       79.61      9.28 o 
  -1  15   8       98.55      102.40     13.59 o 
   0  15   8       79.43      107.28     13.13 o 
   1  15   8       54.62       42.21     10.05 o 
   2  15   8        7.40        4.17     10.44 o 
   3  15   8        6.55       16.62      7.87 o 
   4  15   8        0.31       11.95     17.66 o 
   5  15   8       20.08       43.54     31.67 o 
   6  15   8        6.16        1.48     14.84 o 
  -9  16   8        6.08        2.65     15.21 o 
  -8  16   8       22.08       39.13     12.93 o 
  -7  16   8       21.62       18.42     16.84 o 
  -6  16   8       39.70       47.82     11.34 o 
  -5  16   8       40.82       21.75     14.64 o 
  -4  16   8       12.07       18.94      7.94 o 
  -3  16   8        7.46       10.41     12.99 o 
  -2  16   8       21.73       19.74     10.74 o 
  -1  16   8        5.85       10.89     12.96 o 
   0  16   8        3.50       27.20     10.36 o 
   1  16   8        1.24       16.34     10.70 o 
   2  16   8        3.29        9.39      7.64 o 
   3  16   8       14.00       32.71     10.07 o 
   4  16   8        5.95       41.83     16.72 o 
   5  16   8        2.41       -8.64     12.18 o 
  -9  17   8        3.59       -3.89     14.31 o 
  -8  17   8        8.36        7.10     15.70 o 
  -7  17   8        0.30        6.94     10.21 o 
  -6  17   8       14.91       27.27     11.20 o 
  -5  17   8        0.13        4.79     10.02 o 
  -4  17   8        4.32        9.47     13.88 o 
  -3  17   8       31.63       39.26      9.15 o 
  -2  17   8       31.81       46.80      8.69 o 
  -1  17   8       35.70       43.91      8.71 o 
   0  17   8       10.17       -0.27      9.10 o 
   1  17   8       27.20       10.79     19.23 o 
   2  17   8       30.90       28.97     10.77 o 
   3  17   8        8.18       29.48     14.98 o 
   4  17   8        0.45       20.72     11.50 o 
  -8  18   8        3.22       20.79     16.13 o 
  -7  18   8       16.96        2.90     11.29 o 
  -6  18   8        2.64        6.28      9.83 o 
  -5  18   8        4.88        0.16      7.77 o 
  -4  18   8       14.10       15.93     14.30 o 
  -3  18   8        5.08       19.50     13.97 o 
  -2  18   8        8.27       27.57     14.95 o 
  -1  18   8       23.16        0.39     10.43 o 
   0  18   8        9.01        9.01     18.80 o 
   1  18   8       13.45        4.79      9.41 o 
   2  18   8       23.34       56.79     17.03 o 
   3  18   8        1.96        6.85     14.34 o 
  -5  19   8        3.10       11.18     10.54 o 
  -4  19   8        4.91        5.95      8.60 o 
  -3  19   8        5.41       15.26     11.23 o 
  -2  19   8       20.79       17.44      9.02 o 
  -1  19   8       17.98       46.75     12.47 o 
   0  19   8       15.24       32.33     15.24 o 
   1  19   8        0.23       12.93     14.01 o 
   2  19   8       24.49       30.82     18.77 o 
   3  19   8       29.29       25.97     16.35 o 
  -5  20   8        2.40        5.49     11.04 o 
  -4  20   8        2.43        6.89      9.19 o 
  -3  20   8       10.81       -7.19     14.71 o 
  -2  20   8        4.84       16.97     11.82 o 
  -1  20   8        7.02        3.03     12.02 o 
   0  20   8       30.82       52.35     14.60 o 
   1  20   8       14.70       23.08     16.12 o 
  -3  21   8       18.50       -3.12     15.52 o 
  -2  21   8       19.18       19.26     16.66 o 
  -1  21   8       38.86       68.39     23.07 o 
  -2 -20   9        2.71       -1.17     15.98 o 
  -5 -19   9       32.92       12.50     13.45 o 
  -4 -19   9        5.08        5.87     13.41 o 
  -3 -19   9        2.94       16.90     19.00 o 
  -2 -19   9        3.74       -9.35     15.42 o 
  -1 -19   9        1.54       18.36     13.61 o 
   0 -19   9        4.45       19.34     14.34 o 
   1 -19   9        1.89       22.40     20.14 o 
  -7 -18   9       13.28       30.08     19.43 o 
  -6 -18   9       20.96       19.92     14.40 o 
  -5 -18   9        0.01       11.12     12.40 o 
  -4 -18   9        2.54       17.61     17.31 o 
  -3 -18   9       31.12       35.06     13.61 o 
  -2 -18   9        9.30       21.66     15.36 o 
  -1 -18   9        3.57       12.04     17.85 o 
   0 -18   9       16.77       23.04     16.35 o 
   1 -18   9        2.46        5.64     10.25 o 
   2 -18   9       52.78       91.31     22.84 o 
  -7 -17   9        5.86       20.55     12.71 o 
  -6 -17   9        7.35        6.56     12.26 o 
  -5 -17   9       24.12       25.81     10.17 o 
  -4 -17   9        3.24       -2.09     11.36 o 
  -3 -17   9        4.63       36.25     17.71 o 
  -2 -17   9        0.28       19.25     26.36 o 
  -1 -17   9        2.80       13.38     11.66 o 
   0 -17   9        7.02       28.38     15.46 o 
   1 -17   9        8.87       15.55     19.40 o 
   2 -17   9       52.53       39.55     11.87 o 
   3 -17   9       19.61       -4.18     12.43 o 
  -9 -16   9       17.45       42.97     21.87 o 
  -8 -16   9        2.19       -3.69     11.35 o 
  -7 -16   9       25.58       37.41     12.81 o 
  -6 -16   9       42.02       49.59     13.56 o 
  -5 -16   9       17.04       17.95     11.80 o 
  -4 -16   9       19.83       17.92      8.77 o 
  -3 -16   9       22.44       17.04     10.41 o 
  -2 -16   9       18.06       15.43     10.61 o 
  -1 -16   9        0.18       -4.49      8.23 o 
   0 -16   9        3.53       22.56     14.66 o 
   1 -16   9       19.02       34.83     11.19 o 
   2 -16   9        2.59        7.55      9.69 o 
   3 -16   9        3.29        5.37     20.95 o 
  -9 -15   9        5.71       22.01     13.69 o 
  -8 -15   9        3.95       21.22     12.76 o 
  -6 -15   9       10.29        8.85     10.78 o 
  -5 -15   9        2.34        3.47      8.68 o 
  -4 -15   9       58.17       48.83     10.34 o 
  -3 -15   9       37.26       46.57     12.28 o 
  -2 -15   9      137.23      193.32     33.29 o 
  -1 -15   9       40.28       47.96     24.83 o 
   0 -15   9       20.30       15.53      9.31 o 
   1 -15   9       17.47       33.16     16.48 o 
   2 -15   9        5.47       16.97      9.34 o 
   3 -15   9        9.09        5.72     12.75 o 
   4 -15   9        9.81       -0.43     13.89 o 
 -10 -14   9        7.63        7.06     18.85 o 
  -9 -14   9        9.97       24.03     12.53 o 
  -8 -14   9       63.64       50.72     13.05 o
[truncated: 126,752 more chars]
